# Supplementary material for: Chlorido[1H-1,2,4-triazole-5(4H)-thione-κS]bis­(triphenyl­phosphane-κP)copper(I) acetronitrile monosolvate
Source: Acta Crystallogr Sect E Struct Rep Online. 2012 Dec 8;69(Pt 1):m34–5. doi: 10.1107/S1600536812049537 (PMC3588355; doi:10.1107/S1600536812049537)
Supplement: Supplementary file 1 [file e-69-00m34-sup1.cif]

##############################################################################
#                                                                            #
# This CIF contains the data in a paper accepted for publication in          #
# Acta Crystallographica Section E. It conforms to the requirements of       #
# Notes for Authors for Acta Crystallographica Section E, and has been       #
# peer reviewed under the auspices of the IUCr Commission on Journals.       #
#                                                                            #
# Full details of the Crystallographic Information File format               #
# are given in the paper "The Crystallographic Information File (CIF):       #
# a New Standard Archive File for Crystallography" by S. R. Hall, F. H.      #
# Allen and I. D. Brown [Acta Cryst. (1991), A47, 655-685].                  #
#                                                                            #
# The current version of the core CIF dictionary is obtainable from          #
# ftp://ftp.iucr.org/pub/cif_core.dic.                                       #
#                                                                            #
# Software is freely available for graphical display of the structure(s)     #
# in this CIF. For information consult the CIF software page                 #
# http://www.iucr.org/resources/cif/software.                                #
#                                                                            #
# This file may be used for bona fide research purposes within the           #
# scientific community so long as proper attribution is given to the journal # 
# article from which it was obtained.                                        #
#                                                                            #
##############################################################################
data_I
_audit_creation_method     SHELXL-97
_chemical_name_systematic
;
Chlorido[1<i>H</i>-1,2,4-triazole-5(4<i>H</i>)-thione-
\k<i>S</i>]bis(triphenylphosphane-\k<i>P</i>)copper(I) acetronitrile
monosolvate
;
_chemical_name_common     ?
_chemical_formula_moiety     'C38 H33 Cl Cu N3 P2 S, C2 H3 N'
_chemical_formula_sum     'C40 H36 Cl Cu N4 P2 S'
_chemical_formula_iupac     '[Cu Cl (C2 H3 N3 S) (C18 H15 P)2], C2 H3 N'
_chemical_formula_weight     765.72
_chemical_melting_point     ?
_symmetry_cell_setting     orthorhombic
_symmetry_space_group_name_H-M     'P 21 21 21'
_symmetry_space_group_name_Hall     'P 2ac 2ab'
loop_
    _symmetry_equiv_pos_as_xyz
    'x, y, z'
    '-x+1/2, -y, z+1/2'
    '-x, y+1/2, -z+1/2'
    'x+1/2, -y+1/2, -z'
_cell_length_a     10.2348(4)
_cell_length_b     16.4046(7)
_cell_length_c     22.3632(9)
_cell_angle_alpha     90.00
_cell_angle_beta     90.00
_cell_angle_gamma     90.00
_cell_volume     3754.7(3)
_cell_formula_units_Z     4
_cell_measurement_reflns_used     5583
_cell_measurement_theta_min     2.19
_cell_measurement_theta_max     21.31
_cell_measurement_temperature     293(2)
_exptl_crystal_description     polyhedron
_exptl_crystal_colour     colourless
_exptl_crystal_size_max     0.269
_exptl_crystal_size_mid     0.175
_exptl_crystal_size_min     0.09
_exptl_crystal_density_diffrn     1.355
_exptl_crystal_density_meas     ?
_exptl_crystal_density_method     'not measured'
_exptl_crystal_F_000     1584
_exptl_absorpt_coefficient_mu     0.828
_exptl_absorpt_correction_type     multi-scan
_exptl_absorpt_process_details     '(SADABS; Bruker, 2003)'
_exptl_absorpt_correction_T_min     0.840
_exptl_absorpt_correction_T_max     0.928
_exptl_special_details     ?
_diffrn_ambient_temperature     293(2)
_diffrn_radiation_type     MoK\a
_diffrn_radiation_wavelength     0.71073
_diffrn_radiation_source     'fine-focus sealed tube'
_diffrn_radiation_monochromator     graphite
_diffrn_measurement_device_type     'Bruker APEX CCD'
_diffrn_measurement_method     'Frames, each covering 0.3 \% in \w'
_diffrn_detector_area_resol_mean     ?
_diffrn_reflns_number     30968
_diffrn_reflns_av_R_equivalents     0.0442
_diffrn_reflns_av_sigmaI/netI     0.0364
_diffrn_reflns_theta_min     1.54
_diffrn_reflns_theta_max     25.00
_diffrn_reflns_theta_full     25.00
_diffrn_measured_fraction_theta_max     1.000
_diffrn_measured_fraction_theta_full     1.000
_diffrn_reflns_limit_h_min     -12
_diffrn_reflns_limit_h_max     12
_diffrn_reflns_limit_k_min     -19
_diffrn_reflns_limit_k_max     19
_diffrn_reflns_limit_l_min     -26
_diffrn_reflns_limit_l_max     26
_diffrn_standards_number     0
_diffrn_standards_interval_count     .
_diffrn_standards_interval_time     ?
_diffrn_standards_decay_%     0
_refine_special_details
;
Refinement of <i>F</i>^2^ against all reflections. The weighted <i>R</i>-factor
<i>wR</i> and goodness of fit <i>S</i> are based on <i>F</i>^2^, conventional
<i>R</i>-factors <i>R</i> are based on <i>F</i>, with <i>F</i> set to zero for
negative <i>F</i>^2^. The threshold expression of <i>F</i>^2^ >
2<i>\s</i>(<i>F</i>^2^) is used only for calculating <i>R</i>-factors(gt)
<i>etc</i>. and is not relevant to the choice of reflections for refinement.
<i>R</i>-factors based on <i>F</i>^2^ are statistically about twice as large
as those based on <i>F</i>, and <i>R</i>- factors based on all data will be
even larger.
;
_reflns_number_total     6602
_reflns_number_gt     6040
_reflns_threshold_expression     I>2\s(I)
_refine_ls_structure_factor_coef     Fsqd
_refine_ls_matrix_type     full
_refine_ls_R_factor_all     0.0427
_refine_ls_R_factor_gt     0.0377
_refine_ls_wR_factor_gt     0.0838
_refine_ls_wR_factor_ref     0.0859
_refine_ls_goodness_of_fit_ref     1.110
_refine_ls_restrained_S_all     1.110
_refine_ls_number_reflns     6602
_refine_ls_number_parameters     449
_refine_ls_number_restraints     2
_refine_ls_number_constraints     ?
_refine_ls_hydrogen_treatment     mixed
_refine_ls_weighting_scheme     calc
_refine_ls_weighting_details
         'calc w=1/[\s^2^(Fo^2^)+(0.0419P)^2^+0.5093P] where P=(Fo^2^+2Fc^2^)/3'
_atom_sites_solution_hydrogens     geom
_atom_sites_solution_primary     direct
_atom_sites_solution_secondary     difmap
_refine_ls_shift/su_max     0.001
_refine_ls_shift/su_mean     0.000
_refine_diff_density_max     0.521
_refine_diff_density_min     -0.174
_refine_ls_extinction_method     none
_refine_ls_extinction_coef     ?
_refine_ls_abs_structure_details     'Flack (1983), 2890 Friedel pairs'
_refine_ls_abs_structure_Flack     -0.001(11)
loop_
    _atom_type_symbol
    _atom_type_description
    _atom_type_scat_dispersion_real
    _atom_type_scat_dispersion_imag
    _atom_type_scat_source
    'C' 'C' 0.0033 0.0016
                         'International Tables Vol C Tables 4.2.6.8 and 6.1.1.4'
    'H' 'H' 0.0000 0.0000
                         'International Tables Vol C Tables 4.2.6.8 and 6.1.1.4'
    'P' 'P' 0.1023 0.0942
                         'International Tables Vol C Tables 4.2.6.8 and 6.1.1.4'
    'S' 'S' 0.1246 0.1234
                         'International Tables Vol C Tables 4.2.6.8 and 6.1.1.4'
    'Cl' 'Cl' 0.1484 0.1585
                         'International Tables Vol C Tables 4.2.6.8 and 6.1.1.4'
    'Cu' 'Cu' 0.3201 1.2651
                         'International Tables Vol C Tables 4.2.6.8 and 6.1.1.4'
    'N' 'N' 0.0061 0.0033
                         'International Tables Vol C Tables 4.2.6.8 and 6.1.1.4'
_computing_data_collection     'SMART (Bruker, 2003)'
_computing_cell_refinement     'SAINT (Bruker, 2003)'
_computing_data_reduction     'SAINT (Bruker, 2003)'
_computing_structure_solution     'SHELXS97 (Sheldrick, 2008)'
_computing_structure_refinement     'SHELXL97 (Sheldrick, 2008)'
_computing_molecular_graphics     '<i>Mercury</i> (Macrae <i>et al.</i>, 2008)'
_computing_publication_material
    'SHELXTL (Sheldrick, 2008), PLATON (Spek, 2009) and publCIF (Westrip, 2010)'
loop_
    _atom_site_type_symbol
    _atom_site_label
    _atom_site_fract_x
    _atom_site_fract_y
    _atom_site_fract_z
    _atom_site_U_iso_or_equiv
    _atom_site_adp_type
    _atom_site_calc_flag
    _atom_site_refinement_flags
    _atom_site_occupancy
    _atom_site_symmetry_multiplicity
    _atom_site_disorder_assembly
    _atom_site_disorder_group
    Cu Cu1 0.34524(4) 0.93751(2) 0.962685(16) 0.03712(11) Uani d . 1 1 . .
    Cl Cl1 0.12918(7) 0.90194(5) 0.92963(4) 0.04224(19) Uani d . 1 1 . .
    S S1 0.46576(9) 0.82003(6) 0.98819(5) 0.0529(2) Uani d . 1 1 . .
    P P1 0.29805(8) 1.00323(5) 1.04989(3) 0.03605(19) Uani d . 1 1 . .
    P P2 0.42531(8) 0.99058(5) 0.87575(4) 0.03542(19) Uani d . 1 1 . .
    N N1 0.4062(3) 0.65928(17) 0.98402(14) 0.0466(7) Uani d D 1 1 . .
    N N2 0.3204(3) 0.60429(17) 0.96044(14) 0.0533(7) Uani d . 1 1 . .
    N N3 0.2723(3) 0.72977(17) 0.93421(14) 0.0440(7) Uani d D 1 1 . .
    C C1 0.4369(3) 1.0231(2) 1.09970(16) 0.0449(8) Uani d . 1 1 . .
    C C2 0.5549(4) 1.0419(2) 1.0752(2) 0.0615(11) Uani d . 1 1 . .
    H H2 0.5638 1.0455 1.0339 0.074 Uiso calc R 1 1 . .
    C C3 0.6623(4) 1.0557(3) 1.1121(3) 0.0848(15) Uani d . 1 1 . .
    H H3 0.7421 1.0703 1.0953 0.102 Uiso calc R 1 1 . .
    C C4 0.6519(6) 1.0481(3) 1.1714(3) 0.0953(18) Uani d . 1 1 . .
    H H4 0.7251 1.0549 1.1955 0.114 Uiso calc R 1 1 . .
    C C5 0.5345(7) 1.0306(4) 1.1963(3) 0.114(2) Uani d . 1 1 . .
    H H5 0.5264 1.0271 1.2377 0.136 Uiso calc R 1 1 . .
    C C6 0.4271(5) 1.0178(3) 1.16028(19) 0.0840(15) Uani d . 1 1 . .
    H H6 0.3469 1.0055 1.1776 0.101 Uiso calc R 1 1 . .
    C C7 0.1835(3) 0.9471(2) 1.09762(14) 0.0401(8) Uani d . 1 1 . .
    C C8 0.1875(4) 0.8625(2) 1.09702(16) 0.0509(9) Uani d . 1 1 . .
    H H8 0.2479 0.8356 1.0730 0.061 Uiso calc R 1 1 . .
    C C9 0.1017(4) 0.8182(3) 1.13215(18) 0.0651(12) Uani d . 1 1 . .
    H H9 0.1063 0.7616 1.1325 0.078 Uiso calc R 1 1 . .
    C C10 0.0106(4) 0.8570(3) 1.16626(18) 0.0691(12) Uani d . 1 1 . .
    H H10 -0.0484 0.8268 1.1888 0.083 Uiso calc R 1 1 . .
    C C11 0.0061(4) 0.9391(4) 1.16727(18) 0.0723(12) Uani d . 1 1 . .
    H H11 -0.0553 0.9651 1.1913 0.087 Uiso calc R 1 1 . .
    C C12 0.0909(4) 0.9851(3) 1.13328(16) 0.0579(10) Uani d . 1 1 . .
    H H12 0.0860 1.0417 1.1343 0.070 Uiso calc R 1 1 . .
    C C13 0.2164(3) 1.10211(19) 1.04311(16) 0.0452(8) Uani d . 1 1 . .
    C C14 0.2650(4) 1.1740(2) 1.06457(17) 0.0543(10) Uani d . 1 1 . .
    H H14 0.3442 1.1741 1.0850 0.065 Uiso calc R 1 1 . .
    C C15 0.1981(5) 1.2473(2) 1.0564(2) 0.0730(14) Uani d . 1 1 . .
    H H15 0.2329 1.2960 1.0706 0.088 Uiso calc R 1 1 . .
    C C16 0.0804(6) 1.2465(3) 1.0272(2) 0.0865(16) Uani d . 1 1 . .
    H H16 0.0348 1.2950 1.0216 0.104 Uiso calc R 1 1 . .
    C C17 0.0295(6) 1.1749(3) 1.0060(3) 0.110(2) Uani d . 1 1 . .
    H H17 -0.0508 1.1744 0.9865 0.132 Uiso calc R 1 1 . .
    C C18 0.0985(5) 1.1035(3) 1.0139(2) 0.0856(16) Uani d . 1 1 . .
    H H18 0.0642 1.0550 0.9990 0.103 Uiso calc R 1 1 . .
    C C19 0.3278(3) 1.07665(19) 0.84849(13) 0.0404(8) Uani d . 1 1 . .
    C C20 0.3033(5) 1.1388(2) 0.88831(19) 0.0784(15) Uani d . 1 1 . .
    H H20 0.3386 1.1364 0.9266 0.094 Uiso calc R 1 1 . .
    C C21 0.2265(6) 1.2051(3) 0.8721(2) 0.0907(17) Uani d . 1 1 . .
    H H21 0.2141 1.2477 0.8989 0.109 Uiso calc R 1 1 . .
    C C22 0.1697(5) 1.2080(3) 0.8176(2) 0.0698(12) Uani d . 1 1 . .
    H H22 0.1157 1.2513 0.8071 0.084 Uiso calc R 1 1 . .
    C C23 0.1932(5) 1.1460(3) 0.7780(2) 0.0815(14) Uani d . 1 1 . .
    H H23 0.1552 1.1474 0.7403 0.098 Uiso calc R 1 1 . .
    C C24 0.2720(4) 1.0819(3) 0.79331(18) 0.0649(11) Uani d . 1 1 . .
    H H24 0.2877 1.0410 0.7654 0.078 Uiso calc R 1 1 . .
    C C25 0.4252(3) 0.91805(18) 0.81294(14) 0.0382(7) Uani d . 1 1 . .
    C C26 0.3092(4) 0.8834(3) 0.79486(16) 0.0606(11) Uani d . 1 1 . .
    H H26 0.2322 0.8961 0.8149 0.073 Uiso calc R 1 1 . .
    C C27 0.3067(5) 0.8294(3) 0.74663(18) 0.0715(13) Uani d . 1 1 . .
    H H27 0.2274 0.8086 0.7333 0.086 Uiso calc R 1 1 . .
    C C28 0.4188(5) 0.8070(2) 0.71913(18) 0.0670(12) Uani d . 1 1 . .
    H H28 0.4168 0.7706 0.6873 0.080 Uiso calc R 1 1 . .
    C C29 0.5353(5) 0.8384(2) 0.73845(19) 0.0668(12) Uani d . 1 1 . .
    H H29 0.6127 0.8224 0.7202 0.080 Uiso calc R 1 1 . .
    C C30 0.5385(4) 0.8940(2) 0.78519(17) 0.0531(9) Uani d . 1 1 . .
    H H30 0.6181 0.9152 0.7978 0.064 Uiso calc R 1 1 . .
    C C31 0.5944(3) 1.0287(2) 0.87255(14) 0.0384(7) Uani d . 1 1 . .
    C C32 0.6363(4) 1.0808(2) 0.82716(16) 0.0479(8) Uani d . 1 1 . .
    H H32 0.5764 1.1023 0.8002 0.057 Uiso calc R 1 1 . .
    C C33 0.7671(4) 1.1001(2) 0.82252(19) 0.0617(11) Uani d . 1 1 . .
    H H33 0.7956 1.1348 0.7923 0.074 Uiso calc R 1 1 . .
    C C34 0.8556(4) 1.0682(3) 0.8627(2) 0.0643(11) Uani d . 1 1 . .
    H H34 0.9441 1.0799 0.8588 0.077 Uiso calc R 1 1 . .
    C C35 0.8137(4) 1.0195(2) 0.9080(2) 0.0603(10) Uani d . 1 1 . .
    H H35 0.8735 0.9990 0.9355 0.072 Uiso calc R 1 1 . .
    C C36 0.6832(3) 1.0004(2) 0.91342(16) 0.0472(8) Uani d . 1 1 . .
    H H36 0.6552 0.9680 0.9450 0.057 Uiso calc R 1 1 . .
    C C37 0.3795(3) 0.73556(19) 0.96862(15) 0.0396(7) Uani d . 1 1 . .
    C C38 0.2396(4) 0.6494(2) 0.93112(17) 0.0514(9) Uani d . 1 1 . .
    H H38 0.1677 0.6295 0.9104 0.062 Uiso calc R 1 1 . .
    N N4 1.0664(6) 0.7141(3) 0.8189(3) 0.1146(18) Uani d . 1 1 . .
    C C39 0.8865(6) 0.8191(4) 0.8394(3) 0.122(2) Uani d . 1 1 . .
    H H39A 0.8616 0.8164 0.8808 0.183 Uiso calc R 1 1 . .
    H H39B 0.8121 0.8074 0.8148 0.183 Uiso calc R 1 1 . .
    H H39C 0.9183 0.8728 0.8305 0.183 Uiso calc R 1 1 . .
    C C40 0.9877(6) 0.7604(4) 0.8278(2) 0.0798(15) Uani d . 1 1 . .
    H H3A 0.219(4) 0.767(2) 0.926(2) 0.096 Uiso d D 1 1 . .
    H H1A 0.477(3) 0.646(3) 1.001(2) 0.096 Uiso d D 1 1 . .
loop_
    _atom_site_aniso_label
    _atom_site_aniso_U_11
    _atom_site_aniso_U_22
    _atom_site_aniso_U_33
    _atom_site_aniso_U_12
    _atom_site_aniso_U_13
    _atom_site_aniso_U_23
    Cu1 0.0398(2) 0.0367(2) 0.03486(19) -0.00132(17) 0.00169(18) 0.00165(17)
    Cl1 0.0320(4) 0.0448(4) 0.0499(5) -0.0026(3) -0.0016(4) 0.0037(4)
    S1 0.0455(5) 0.0383(5) 0.0747(6) 0.0050(4) -0.0170(5) -0.0032(5)
    P1 0.0398(4) 0.0322(4) 0.0362(4) -0.0018(3) -0.0010(3) -0.0013(3)
    P2 0.0344(4) 0.0397(5) 0.0322(4) -0.0029(4) -0.0011(3) 0.0033(4)
    N1 0.0458(17) 0.0364(16) 0.0577(19) 0.0051(14) -0.0041(14) 0.0052(14)
    N2 0.0525(17) 0.0423(16) 0.0651(19) 0.0000(15) 0.0029(17) 0.0033(16)
    N3 0.0385(16) 0.0387(16) 0.0549(18) 0.0053(13) -0.0063(14) 0.0018(14)
    C1 0.047(2) 0.0366(18) 0.051(2) -0.0024(16) -0.0093(17) -0.0040(15)
    C2 0.048(2) 0.059(3) 0.077(3) -0.0066(18) -0.001(2) -0.018(2)
    C3 0.046(2) 0.075(3) 0.134(5) 0.000(2) -0.005(3) -0.029(3)
    C4 0.080(4) 0.087(4) 0.119(5) 0.008(3) -0.055(4) -0.029(3)
    C5 0.104(5) 0.156(6) 0.081(4) -0.033(4) -0.051(4) 0.010(4)
    C6 0.071(3) 0.125(4) 0.056(3) -0.022(3) -0.015(2) 0.004(3)
    C7 0.0415(19) 0.0448(19) 0.0340(16) -0.0072(16) -0.0025(14) 0.0009(15)
    C8 0.061(2) 0.047(2) 0.0440(19) -0.0071(19) 0.0028(18) -0.0026(17)
    C9 0.082(3) 0.059(2) 0.055(2) -0.019(2) -0.009(2) 0.011(2)
    C10 0.065(3) 0.091(4) 0.051(2) -0.025(3) 0.004(2) 0.015(2)
    C11 0.063(3) 0.102(4) 0.053(2) -0.002(3) 0.019(2) 0.001(3)
    C12 0.057(2) 0.065(2) 0.052(2) -0.005(2) 0.0072(19) -0.003(2)
    C13 0.054(2) 0.0348(17) 0.0466(19) 0.0038(16) 0.0024(18) 0.0010(16)
    C14 0.065(2) 0.039(2) 0.059(2) -0.0034(18) 0.007(2) -0.0043(17)
    C15 0.100(4) 0.037(2) 0.082(3) 0.000(2) 0.021(3) -0.006(2)
    C16 0.104(4) 0.051(3) 0.105(4) 0.033(3) 0.007(4) 0.000(3)
    C17 0.093(4) 0.082(4) 0.157(6) 0.039(3) -0.049(4) -0.013(4)
    C18 0.087(3) 0.056(3) 0.114(4) 0.017(2) -0.049(3) -0.016(3)
    C19 0.0381(18) 0.0442(19) 0.0390(17) -0.0013(15) 0.0002(15) 0.0077(14)
    C20 0.130(5) 0.049(2) 0.056(2) 0.018(3) -0.023(3) -0.005(2)
    C21 0.153(5) 0.046(2) 0.073(3) 0.027(3) 0.009(3) -0.001(2)
    C22 0.070(3) 0.059(3) 0.080(3) 0.017(2) 0.009(3) 0.027(2)
    C23 0.085(3) 0.086(3) 0.073(3) 0.019(3) -0.030(3) 0.012(3)
    C24 0.076(3) 0.064(3) 0.055(2) 0.020(2) -0.014(2) -0.0043(19)
    C25 0.0477(19) 0.0370(18) 0.0298(16) -0.0022(15) -0.0008(15) 0.0044(13)
    C26 0.063(3) 0.073(3) 0.046(2) -0.017(2) 0.0061(19) -0.013(2)
    C27 0.083(3) 0.075(3) 0.056(3) -0.026(3) -0.008(2) -0.014(2)
    C28 0.108(4) 0.045(2) 0.048(2) -0.002(2) 0.000(2) -0.0103(18)
    C29 0.081(3) 0.051(2) 0.069(3) 0.009(2) 0.009(2) -0.015(2)
    C30 0.055(2) 0.046(2) 0.058(2) 0.0056(18) 0.0003(19) -0.0058(18)
    C31 0.0368(18) 0.0416(18) 0.0369(17) -0.0023(14) 0.0049(15) -0.0008(14)
    C32 0.046(2) 0.049(2) 0.0481(19) -0.0044(17) 0.0041(17) 0.0025(16)
    C33 0.062(3) 0.057(2) 0.065(2) -0.016(2) 0.019(2) 0.001(2)
    C34 0.040(2) 0.061(2) 0.092(3) -0.007(2) 0.012(2) -0.009(2)
    C35 0.047(2) 0.053(2) 0.081(3) 0.0003(19) -0.012(2) 0.003(2)
    C36 0.0380(19) 0.049(2) 0.055(2) -0.0002(16) 0.0014(16) 0.0043(17)
    C37 0.0353(17) 0.0430(18) 0.0405(18) 0.0076(14) 0.0042(15) 0.0044(15)
    C38 0.042(2) 0.047(2) 0.065(2) -0.0008(17) 0.0008(19) -0.0066(18)
    N4 0.108(4) 0.109(4) 0.127(4) 0.007(3) -0.037(4) -0.021(4)
    C39 0.098(5) 0.127(5) 0.141(5) 0.003(4) -0.040(4) -0.037(5)
    C40 0.080(4) 0.081(4) 0.078(3) -0.023(3) -0.029(3) -0.003(3)
_geom_special_details
;
All e.s.d.'s (except the e.s.d. in the dihedral angle between two l.s. planes)
are estimated using the full covariance matrix. The cell e.s.d.'s are taken
into account individually in the estimation of e.s.d.'s in distances, angles
and torsion angles; correlations between e.s.d.'s in cell parameters are only
used when they are defined by crystal symmetry. An approximate (isotropic)
treatment of cell e.s.d.'s is used for estimating e.s.d.'s involving l.s.
planes.
;
loop_
    _geom_bond_atom_site_label_1
    _geom_bond_atom_site_label_2
    _geom_bond_site_symmetry_2
    _geom_bond_distance
    _geom_bond_publ_flag
    Cu1 P1 . 2.2802(9) y
    Cu1 P2 . 2.2824(9) y
    Cu1 S1 . 2.3582(9) y
    Cu1 Cl1 . 2.4035(9) y
    S1 C37 . 1.700(3) ?
    P1 C13 . 1.831(3) ?
    P1 C7 . 1.834(3) ?
    P1 C1 . 1.834(4) ?
    P2 C19 . 1.833(3) ?
    P2 C25 . 1.841(3) ?
    P2 C31 . 1.841(3) ?
    N1 C37 . 1.326(4) ?
    N1 N2 . 1.364(4) ?
    N1 H1A . 0.844(19) ?
    N2 C38 . 1.289(5) ?
    N3 C37 . 1.343(4) ?
    N3 C38 . 1.361(4) ?
    N3 H3A . 0.835(19) ?
    C1 C6 . 1.361(6) ?
    C1 C2 . 1.362(5) ?
    C2 C3 . 1.393(6) ?
    C2 H2 . 0.9300 ?
    C3 C4 . 1.336(7) ?
    C3 H3 . 0.9300 ?
    C4 C5 . 1.355(8) ?
    C4 H4 . 0.9300 ?
    C5 C6 . 1.379(7) ?
    C5 H5 . 0.9300 ?
    C6 H6 . 0.9300 ?
    C7 C12 . 1.386(5) ?
    C7 C8 . 1.388(5) ?
    C8 C9 . 1.384(5) ?
    C8 H8 . 0.9300 ?
    C9 C10 . 1.362(6) ?
    C9 H9 . 0.9300 ?
    C10 C11 . 1.347(7) ?
    C10 H10 . 0.9300 ?
    C11 C12 . 1.379(6) ?
    C11 H11 . 0.9300 ?
    C12 H12 . 0.9300 ?
    C13 C14 . 1.368(5) ?
    C13 C18 . 1.373(6) ?
    C14 C15 . 1.395(6) ?
    C14 H14 . 0.9300 ?
    C15 C16 . 1.371(7) ?
    C15 H15 . 0.9300 ?
    C16 C17 . 1.370(7) ?
    C16 H16 . 0.9300 ?
    C17 C18 . 1.378(6) ?
    C17 H17 . 0.9300 ?
    C18 H18 . 0.9300 ?
    C19 C24 . 1.363(5) ?
    C19 C20 . 1.377(5) ?
    C20 C21 . 1.390(6) ?
    C20 H20 . 0.9300 ?
    C21 C22 . 1.352(7) ?
    C21 H21 . 0.9300 ?
    C22 C23 . 1.369(6) ?
    C22 H22 . 0.9300 ?
    C23 C24 . 1.368(6) ?
    C23 H23 . 0.9300 ?
    C24 H24 . 0.9300 ?
    C25 C30 . 1.372(5) ?
    C25 C26 . 1.377(5) ?
    C26 C27 . 1.397(5) ?
    C26 H26 . 0.9300 ?
    C27 C28 . 1.352(6) ?
    C27 H27 . 0.9300 ?
    C28 C29 . 1.369(6) ?
    C28 H28 . 0.9300 ?
    C29 C30 . 1.388(5) ?
    C29 H29 . 0.9300 ?
    C30 H30 . 0.9300 ?
    C31 C36 . 1.370(5) ?
    C31 C32 . 1.394(5) ?
    C32 C33 . 1.380(5) ?
    C32 H32 . 0.9300 ?
    C33 C34 . 1.379(6) ?
    C33 H33 . 0.9300 ?
    C34 C35 . 1.360(6) ?
    C34 H34 . 0.9300 ?
    C35 C36 . 1.378(5) ?
    C35 H35 . 0.9300 ?
    C36 H36 . 0.9300 ?
    C38 H38 . 0.9300 ?
    N4 C40 . 1.125(7) ?
    C39 C40 . 1.438(8) ?
    C39 H39A . 0.9600 ?
    C39 H39B . 0.9600 ?
    C39 H39C . 0.9600 ?
loop_
    _geom_angle_atom_site_label_1
    _geom_angle_atom_site_label_2
    _geom_angle_atom_site_label_3
    _geom_angle_site_symmetry_1
    _geom_angle_site_symmetry_3
    _geom_angle
    _geom_angle_publ_flag
    P1 Cu1 P2 . . 128.63(3) ?
    P1 Cu1 S1 . . 106.88(4) ?
    P2 Cu1 S1 . . 109.27(4) ?
    P1 Cu1 Cl1 . . 100.54(3) ?
    P2 Cu1 Cl1 . . 99.26(3) ?
    S1 Cu1 Cl1 . . 110.93(3) ?
    C37 S1 Cu1 . . 109.39(11) ?
    C13 P1 C7 . . 101.60(16) ?
    C13 P1 C1 . . 104.29(16) ?
    C7 P1 C1 . . 103.35(15) ?
    C13 P1 Cu1 . . 116.40(12) ?
    C7 P1 Cu1 . . 113.32(11) ?
    C1 P1 Cu1 . . 116.05(12) ?
    C19 P2 C25 . . 104.12(14) ?
    C19 P2 C31 . . 103.71(15) ?
    C25 P2 C31 . . 100.96(15) ?
    C19 P2 Cu1 . . 112.43(10) ?
    C25 P2 Cu1 . . 113.78(10) ?
    C31 P2 Cu1 . . 120.00(11) ?
    C37 N1 N2 . . 113.0(3) ?
    C37 N1 H1A . . 122(4) ?
    N2 N1 H1A . . 124(4) ?
    C38 N2 N1 . . 103.2(3) ?
    C37 N3 C38 . . 107.3(3) ?
    C37 N3 H3A . . 128(4) ?
    C38 N3 H3A . . 122(4) ?
    C6 C1 C2 . . 118.7(4) ?
    C6 C1 P1 . . 122.4(3) ?
    C2 C1 P1 . . 118.9(3) ?
    C1 C2 C3 . . 119.9(4) ?
    C1 C2 H2 . . 120.1 ?
    C3 C2 H2 . . 120.1 ?
    C4 C3 C2 . . 120.6(5) ?
    C4 C3 H3 . . 119.7 ?
    C2 C3 H3 . . 119.7 ?
    C3 C4 C5 . . 120.0(5) ?
    C3 C4 H4 . . 120.0 ?
    C5 C4 H4 . . 120.0 ?
    C4 C5 C6 . . 119.9(5) ?
    C4 C5 H5 . . 120.1 ?
    C6 C5 H5 . . 120.1 ?
    C1 C6 C5 . . 120.9(5) ?
    C1 C6 H6 . . 119.5 ?
    C5 C6 H6 . . 119.5 ?
    C12 C7 C8 . . 118.4(3) ?
    C12 C7 P1 . . 123.1(3) ?
    C8 C7 P1 . . 118.5(3) ?
    C9 C8 C7 . . 120.0(4) ?
    C9 C8 H8 . . 120.0 ?
    C7 C8 H8 . . 120.0 ?
    C10 C9 C8 . . 120.5(4) ?
    C10 C9 H9 . . 119.8 ?
    C8 C9 H9 . . 119.8 ?
    C11 C10 C9 . . 120.0(4) ?
    C11 C10 H10 . . 120.0 ?
    C9 C10 H10 . . 120.0 ?
    C10 C11 C12 . . 121.1(4) ?
    C10 C11 H11 . . 119.5 ?
    C12 C11 H11 . . 119.5 ?
    C11 C12 C7 . . 120.1(4) ?
    C11 C12 H12 . . 119.9 ?
    C7 C12 H12 . . 119.9 ?
    C14 C13 C18 . . 118.2(3) ?
    C14 C13 P1 . . 124.7(3) ?
    C18 C13 P1 . . 117.1(3) ?
    C13 C14 C15 . . 121.3(4) ?
    C13 C14 H14 . . 119.4 ?
    C15 C14 H14 . . 119.4 ?
    C16 C15 C14 . . 119.0(4) ?
    C16 C15 H15 . . 120.5 ?
    C14 C15 H15 . . 120.5 ?
    C17 C16 C15 . . 120.5(4) ?
    C17 C16 H16 . . 119.7 ?
    C15 C16 H16 . . 119.7 ?
    C16 C17 C18 . . 119.3(5) ?
    C16 C17 H17 . . 120.3 ?
    C18 C17 H17 . . 120.3 ?
    C13 C18 C17 . . 121.6(5) ?
    C13 C18 H18 . . 119.2 ?
    C17 C18 H18 . . 119.2 ?
    C24 C19 C20 . . 117.5(3) ?
    C24 C19 P2 . . 125.3(3) ?
    C20 C19 P2 . . 117.0(3) ?
    C19 C20 C21 . . 120.9(4) ?
    C19 C20 H20 . . 119.5 ?
    C21 C20 H20 . . 119.5 ?
    C22 C21 C20 . . 120.4(4) ?
    C22 C21 H21 . . 119.8 ?
    C20 C21 H21 . . 119.8 ?
    C21 C22 C23 . . 118.7(4) ?
    C21 C22 H22 . . 120.6 ?
    C23 C22 H22 . . 120.6 ?
    C24 C23 C22 . . 120.9(4) ?
    C24 C23 H23 . . 119.6 ?
    C22 C23 H23 . . 119.6 ?
    C19 C24 C23 . . 121.5(4) ?
    C19 C24 H24 . . 119.3 ?
    C23 C24 H24 . . 119.3 ?
    C30 C25 C26 . . 118.5(3) ?
    C30 C25 P2 . . 122.0(3) ?
    C26 C25 P2 . . 119.4(3) ?
    C25 C26 C27 . . 120.3(4) ?
    C25 C26 H26 . . 119.9 ?
    C27 C26 H26 . . 119.9 ?
    C28 C27 C26 . . 120.5(4) ?
    C28 C27 H27 . . 119.7 ?
    C26 C27 H27 . . 119.7 ?
    C27 C28 C29 . . 119.6(4) ?
    C27 C28 H28 . . 120.2 ?
    C29 C28 H28 . . 120.2 ?
    C28 C29 C30 . . 120.4(4) ?
    C28 C29 H29 . . 119.8 ?
    C30 C29 H29 . . 119.8 ?
    C25 C30 C29 . . 120.6(4) ?
    C25 C30 H30 . . 119.7 ?
    C29 C30 H30 . . 119.7 ?
    C36 C31 C32 . . 119.3(3) ?
    C36 C31 P2 . . 118.8(3) ?
    C32 C31 P2 . . 121.7(3) ?
    C33 C32 C31 . . 119.6(4) ?
    C33 C32 H32 . . 120.2 ?
    C31 C32 H32 . . 120.2 ?
    C34 C33 C32 . . 120.0(4) ?
    C34 C33 H33 . . 120.0 ?
    C32 C33 H33 . . 120.0 ?
    C35 C34 C33 . . 120.2(4) ?
    C35 C34 H34 . . 119.9 ?
    C33 C34 H34 . . 119.9 ?
    C34 C35 C36 . . 120.3(4) ?
    C34 C35 H35 . . 119.9 ?
    C36 C35 H35 . . 119.9 ?
    C31 C36 C35 . . 120.5(4) ?
    C31 C36 H36 . . 119.7 ?
    C35 C36 H36 . . 119.7 ?
    N1 C37 N3 . . 104.5(3) ?
    N1 C37 S1 . . 126.5(3) ?
    N3 C37 S1 . . 129.0(3) ?
    N2 C38 N3 . . 111.9(3) ?
    N2 C38 H38 . . 124.1 ?
    N3 C38 H38 . . 124.1 ?
    C40 C39 H39A . . 109.5 ?
    C40 C39 H39B . . 109.5 ?
    H39A C39 H39B . . 109.5 ?
    C40 C39 H39C . . 109.5 ?
    H39A C39 H39C . . 109.5 ?
    H39B C39 H39C . . 109.5 ?
    N4 C40 C39 . . 179.7(8) ?
loop_
    _geom_torsion_atom_site_label_1
    _geom_torsion_atom_site_label_2
    _geom_torsion_atom_site_label_3
    _geom_torsion_atom_site_label_4
    _geom_torsion_site_symmetry_1
    _geom_torsion_site_symmetry_2
    _geom_torsion_site_symmetry_3
    _geom_torsion_site_symmetry_4
    _geom_torsion
    _geom_torsion_publ_flag
    P1 Cu1 S1 C37 . . . . 116.24(13) ?
    P2 Cu1 S1 C37 . . . . -100.90(13) ?
    Cl1 Cu1 S1 C37 . . . . 7.53(13) ?
    P2 Cu1 P1 C13 . . . . 41.73(14) ?
    S1 Cu1 P1 C13 . . . . 174.88(13) ?
    Cl1 Cu1 P1 C13 . . . . -69.26(13) ?
    P2 Cu1 P1 C7 . . . . 159.03(12) ?
    S1 Cu1 P1 C7 . . . . -67.83(12) ?
    Cl1 Cu1 P1 C7 . . . . 48.03(12) ?
    P2 Cu1 P1 C1 . . . . -81.59(13) ?
    S1 Cu1 P1 C1 . . . . 51.56(13) ?
    Cl1 Cu1 P1 C1 . . . . 167.42(13) ?
    P1 Cu1 P2 C19 . . . . -53.12(13) ?
    S1 Cu1 P2 C19 . . . . 174.57(12) ?
    Cl1 Cu1 P2 C19 . . . . 58.44(12) ?
    P1 Cu1 P2 C25 . . . . -171.18(12) ?
    S1 Cu1 P2 C25 . . . . 56.52(12) ?
    Cl1 Cu1 P2 C25 . . . . -59.61(12) ?
    P1 Cu1 P2 C31 . . . . 69.18(13) ?
    S1 Cu1 P2 C31 . . . . -63.12(13) ?
    Cl1 Cu1 P2 C31 . . . . -179.25(13) ?
    C37 N1 N2 C38 . . . . -1.1(4) ?
    C13 P1 C1 C6 . . . . 88.1(4) ?
    C7 P1 C1 C6 . . . . -17.8(4) ?
    Cu1 P1 C1 C6 . . . . -142.5(4) ?
    C13 P1 C1 C2 . . . . -93.5(3) ?
    C7 P1 C1 C2 . . . . 160.6(3) ?
    Cu1 P1 C1 C2 . . . . 36.0(3) ?
    C6 C1 C2 C3 . . . . -0.3(6) ?
    P1 C1 C2 C3 . . . . -178.8(3) ?
    C1 C2 C3 C4 . . . . 2.1(7) ?
    C2 C3 C4 C5 . . . . -3.1(8) ?
    C3 C4 C5 C6 . . . . 2.2(10) ?
    C2 C1 C6 C5 . . . . -0.5(8) ?
    P1 C1 C6 C5 . . . . 177.9(5) ?
    C4 C5 C6 C1 . . . . -0.4(10) ?
    C13 P1 C7 C12 . . . . -19.7(3) ?
    C1 P1 C7 C12 . . . . 88.2(3) ?
    Cu1 P1 C7 C12 . . . . -145.4(3) ?
    C13 P1 C7 C8 . . . . 158.7(3) ?
    C1 P1 C7 C8 . . . . -93.3(3) ?
    Cu1 P1 C7 C8 . . . . 33.1(3) ?
    C12 C7 C8 C9 . . . . -0.9(5) ?
    P1 C7 C8 C9 . . . . -179.5(3) ?
    C7 C8 C9 C10 . . . . 1.8(6) ?
    C8 C9 C10 C11 . . . . -1.9(7) ?
    C9 C10 C11 C12 . . . . 1.3(7) ?
    C10 C11 C12 C7 . . . . -0.5(6) ?
    C8 C7 C12 C11 . . . . 0.3(5) ?
    P1 C7 C12 C11 . . . . 178.8(3) ?
    C7 P1 C13 C14 . . . . 115.5(3) ?
    C1 P1 C13 C14 . . . . 8.3(4) ?
    Cu1 P1 C13 C14 . . . . -120.9(3) ?
    C7 P1 C13 C18 . . . . -65.0(4) ?
    C1 P1 C13 C18 . . . . -172.2(3) ?
    Cu1 P1 C13 C18 . . . . 58.6(4) ?
    C18 C13 C14 C15 . . . . -0.9(6) ?
    P1 C13 C14 C15 . . . . 178.5(3) ?
    C13 C14 C15 C16 . . . . 1.1(7) ?
    C14 C15 C16 C17 . . . . -0.3(8) ?
    C15 C16 C17 C18 . . . . -0.6(10) ?
    C14 C13 C18 C17 . . . . -0.1(7) ?
    P1 C13 C18 C17 . . . . -179.5(5) ?
    C16 C17 C18 C13 . . . . 0.8(10) ?
    C25 P2 C19 C24 . . . . -0.6(4) ?
    C31 P2 C19 C24 . . . . 104.7(3) ?
    Cu1 P2 C19 C24 . . . . -124.2(3) ?
    C25 P2 C19 C20 . . . . 175.6(3) ?
    C31 P2 C19 C20 . . . . -79.2(4) ?
    Cu1 P2 C19 C20 . . . . 51.9(4) ?
    C24 C19 C20 C21 . . . . -1.3(7) ?
    P2 C19 C20 C21 . . . . -177.8(4) ?
    C19 C20 C21 C22 . . . . 2.9(8) ?
    C20 C21 C22 C23 . . . . -2.4(8) ?
    C21 C22 C23 C24 . . . . 0.4(8) ?
    C20 C19 C24 C23 . . . . -0.7(7) ?
    P2 C19 C24 C23 . . . . 175.5(4) ?
    C22 C23 C24 C19 . . . . 1.2(8) ?
    C19 P2 C25 C30 . . . . 119.2(3) ?
    C31 P2 C25 C30 . . . . 11.9(3) ?
    Cu1 P2 C25 C30 . . . . -118.1(3) ?
    C19 P2 C25 C26 . . . . -64.1(3) ?
    C31 P2 C25 C26 . . . . -171.4(3) ?
    Cu1 P2 C25 C26 . . . . 58.6(3) ?
    C30 C25 C26 C27 . . . . -4.3(6) ?
    P2 C25 C26 C27 . . . . 178.9(3) ?
    C25 C26 C27 C28 . . . . 3.5(7) ?
    C26 C27 C28 C29 . . . . -0.7(7) ?
    C27 C28 C29 C30 . . . . -1.2(7) ?
    C26 C25 C30 C29 . . . . 2.4(5) ?
    P2 C25 C30 C29 . . . . 179.2(3) ?
    C28 C29 C30 C25 . . . . 0.4(6) ?
    C19 P2 C31 C36 . . . . 149.0(3) ?
    C25 P2 C31 C36 . . . . -103.3(3) ?
    Cu1 P2 C31 C36 . . . . 22.6(3) ?
    C19 P2 C31 C32 . . . . -35.7(3) ?
    C25 P2 C31 C32 . . . . 71.9(3) ?
    Cu1 P2 C31 C32 . . . . -162.2(2) ?
    C36 C31 C32 C33 . . . . 2.8(5) ?
    P2 C31 C32 C33 . . . . -172.4(3) ?
    C31 C32 C33 C34 . . . . -0.1(6) ?
    C32 C33 C34 C35 . . . . -2.0(6) ?
    C33 C34 C35 C36 . . . . 1.4(6) ?
    C32 C31 C36 C35 . . . . -3.4(5) ?
    P2 C31 C36 C35 . . . . 171.9(3) ?
    C34 C35 C36 C31 . . . . 1.3(6) ?
    N2 N1 C37 N3 . . . . 0.4(4) ?
    N2 N1 C37 S1 . . . . -178.8(2) ?
    C38 N3 C37 N1 . . . . 0.4(4) ?
    C38 N3 C37 S1 . . . . 179.5(3) ?
    Cu1 S1 C37 N1 . . . . -168.9(3) ?
    Cu1 S1 C37 N3 . . . . 12.1(3) ?
    N1 N2 C38 N3 . . . . 1.3(4) ?
    C37 N3 C38 N2 . . . . -1.1(4) ?
loop_
    _geom_hbond_atom_site_label_D
    _geom_hbond_atom_site_label_H
    _geom_hbond_atom_site_label_A
    _geom_hbond_site_symmetry_A
    _geom_hbond_distance_DH
    _geom_hbond_distance_HA
    _geom_hbond_distance_DA
    _geom_hbond_angle_DHA
    N3 H3A Cl1 . 0.835(19) 2.41(3) 3.183(3) 155(5)
    N1 H1A Cl1 4_567 0.844(19) 2.34(2) 3.154(3) 163(5)
    C15 H15 Cg7 3_477 0.93 2.88 3.749(4) 155
_iucr_refine_instructions_details
;
TITL cu219-p212121 in P2(1)2(1)2(1)
CELL 0.71073  10.2348  16.4046  22.3632  90.000  90.000  90.000
ZERR    4.00   0.0004   0.0007   0.0009   0.000   0.000   0.000
LATT -1
SYMM 0.5-X, -Y, 0.5+Z
SYMM -X, 0.5+Y, 0.5-Z
SYMM 0.5+X, 0.5-Y, -Z
SFAC C  H  P  S  Cl Cu N
UNIT 160 144 8 4 4 4 16
OMIT  -3.00  50.00
L.S. 10
ACTA
BOND $H
FMAP 2
PLAN 10
DFIX 0.86 N3 H3A
DFIX 0.86 N1 H1A
HTAB N3 Cl1
HTAB N1 Cl1_$1
EQIV $1 x+1/2, -y+3/2, -z+2
HTAB
CONF
TEMP 20
WGHT    0.041900    0.509300
FVAR       0.13417
MOLE 1
CU1   6    0.345244    0.937510    0.962685    11.00000    0.03977    0.03675 =
         0.03486    0.00165    0.00169   -0.00132
CL1   5    0.129183    0.901943    0.929627    11.00000    0.03198    0.04481 =
         0.04992    0.00370   -0.00158   -0.00258
S1    4    0.465757    0.820029    0.988193    11.00000    0.04553    0.03835 =
         0.07475   -0.00323   -0.01700    0.00504
P1    3    0.298052    1.003230    1.049893    11.00000    0.03976    0.03221 =
         0.03617   -0.00126   -0.00096   -0.00180
P2    3    0.425314    0.990578    0.875749    11.00000    0.03436    0.03974 =
         0.03217    0.00330   -0.00107   -0.00286
N1    7    0.406157    0.659277    0.984022    11.00000    0.04575    0.03645 =
         0.05772    0.00523   -0.00409    0.00515
N2    7    0.320423    0.604288    0.960440    11.00000    0.05251    0.04231 =
         0.06506    0.00329    0.00294   -0.00001
N3    7    0.272313    0.729775    0.934212    11.00000    0.03847    0.03872 =
         0.05486    0.00183   -0.00629    0.00526
C1    1    0.436874    1.023063    1.099698    11.00000    0.04738    0.03657 =
         0.05073   -0.00398   -0.00931   -0.00237
C2    1    0.554924    1.041890    1.075189    11.00000    0.04823    0.05894 =
         0.07739   -0.01847   -0.00080   -0.00659
AFIX  43
H2    2    0.563798    1.045547    1.033889    11.00000   -1.20000
AFIX   0
C3    1    0.662340    1.055656    1.112096    11.00000    0.04589    0.07460 =
         0.13388   -0.02923   -0.00451    0.00028
AFIX  43
H3    2    0.742104    1.070251    1.095298    11.00000   -1.20000
AFIX   0
C4    1    0.651880    1.048096    1.171372    11.00000    0.08004    0.08702 =
         0.11891   -0.02929   -0.05547    0.00769
AFIX  43
H4    2    0.725083    1.054863    1.195504    11.00000   -1.20000
AFIX   0
C5    1    0.534519    1.030556    1.196334    11.00000    0.10372    0.15600 =
         0.08090    0.01028   -0.05070   -0.03275
AFIX  43
H5    2    0.526439    1.027124    1.237679    11.00000   -1.20000
AFIX   0
C6    1    0.427101    1.017808    1.160279    11.00000    0.07090    0.12505 =
         0.05599    0.00402   -0.01526   -0.02228
AFIX  43
H6    2    0.346897    1.005452    1.177597    11.00000   -1.20000
AFIX   0
C7    1    0.183467    0.947096    1.097624    11.00000    0.04146    0.04485 =
         0.03400    0.00085   -0.00252   -0.00722
C8    1    0.187522    0.862500    1.097021    11.00000    0.06130    0.04736 =
         0.04398   -0.00260    0.00277   -0.00710
AFIX  43
H8    2    0.247888    0.835588    1.073013    11.00000   -1.20000
AFIX   0
C9    1    0.101736    0.818222    1.132147    11.00000    0.08165    0.05921 =
         0.05454    0.01122   -0.00873   -0.01861
AFIX  43
H9    2    0.106322    0.761605    1.132465    11.00000   -1.20000
AFIX   0
C10   1    0.010620    0.856989    1.166260    11.00000    0.06527    0.09108 =
         0.05105    0.01530    0.00371   -0.02517
AFIX  43
H10   2   -0.048405    0.826817    1.188839    11.00000   -1.20000
AFIX   0
C11   1    0.006062    0.939056    1.167270    11.00000    0.06269    0.10164 =
         0.05265    0.00118    0.01944   -0.00242
AFIX  43
H11   2   -0.055287    0.965096    1.191274    11.00000   -1.20000
AFIX   0
C12   1    0.090915    0.985057    1.133277    11.00000    0.05725    0.06482 =
         0.05171   -0.00311    0.00723   -0.00495
AFIX  43
H12   2    0.086027    1.041650    1.134278    11.00000   -1.20000
AFIX   0
C13   1    0.216381    1.102111    1.043110    11.00000    0.05430    0.03477 =
         0.04660    0.00096    0.00241    0.00381
C14   1    0.265014    1.174049    1.064573    11.00000    0.06495    0.03869 =
         0.05915   -0.00428    0.00673   -0.00336
AFIX  43
H14   2    0.344179    1.174123    1.084987    11.00000   -1.20000
AFIX   0
C15   1    0.198127    1.247323    1.056427    11.00000    0.09975    0.03747 =
         0.08178   -0.00551    0.02062   -0.00031
AFIX  43
H15   2    0.232868    1.295994    1.070638    11.00000   -1.20000
AFIX   0
C16   1    0.080444    1.246511    1.027167    11.00000    0.10386    0.05059 =
         0.10515    0.00002    0.00669    0.03302
AFIX  43
H16   2    0.034825    1.294958    1.021644    11.00000   -1.20000
AFIX   0
C17   1    0.029520    1.174864    1.005996    11.00000    0.09252    0.08158 =
         0.15696   -0.01266   -0.04942    0.03893
AFIX  43
H17   2   -0.050752    1.174399    0.986512    11.00000   -1.20000
AFIX   0
C18   1    0.098452    1.103480    1.013866    11.00000    0.08725    0.05562 =
         0.11390   -0.01639   -0.04876    0.01734
AFIX  43
H18   2    0.064223    1.055035    0.998995    11.00000   -1.20000
AFIX   0
C19   1    0.327835    1.076651    0.848491    11.00000    0.03807    0.04424 =
         0.03895    0.00766    0.00023   -0.00128
C20   1    0.303280    1.138819    0.888308    11.00000    0.12980    0.04933 =
         0.05617   -0.00547   -0.02332    0.01778
AFIX  43
H20   2    0.338557    1.136416    0.926592    11.00000   -1.20000
AFIX   0
C21   1    0.226504    1.205115    0.872077    11.00000    0.15271    0.04617 =
         0.07312   -0.00066    0.00911    0.02749
AFIX  43
H21   2    0.214128    1.247744    0.898900    11.00000   -1.20000
AFIX   0
C22   1    0.169720    1.208009    0.817550    11.00000    0.07007    0.05902 =
         0.08018    0.02662    0.00949    0.01651
AFIX  43
H22   2    0.115705    1.251306    0.807083    11.00000   -1.20000
AFIX   0
C23   1    0.193230    1.145990    0.778020    11.00000    0.08469    0.08627 =
         0.07346    0.01160   -0.02999    0.01873
AFIX  43
H23   2    0.155170    1.147442    0.740273    11.00000   -1.20000
AFIX   0
C24   1    0.271953    1.081925    0.793315    11.00000    0.07595    0.06401 =
         0.05460   -0.00427   -0.01394    0.02043
AFIX  43
H24   2    0.287704    1.041035    0.765427    11.00000   -1.20000
AFIX   0
C25   1    0.425245    0.918046    0.812937    11.00000    0.04766    0.03703 =
         0.02985    0.00439   -0.00082   -0.00223
C26   1    0.309245    0.883416    0.794861    11.00000    0.06254    0.07313 =
         0.04628   -0.01260    0.00609   -0.01730
AFIX  43
H26   2    0.232207    0.896075    0.814863    11.00000   -1.20000
AFIX   0
C27   1    0.306745    0.829366    0.746626    11.00000    0.08290    0.07528 =
         0.05647   -0.01448   -0.00835   -0.02642
AFIX  43
H27   2    0.227373    0.808571    0.733316    11.00000   -1.20000
AFIX   0
C28   1    0.418806    0.807036    0.719130    11.00000    0.10786    0.04457 =
         0.04843   -0.01030    0.00006   -0.00171
AFIX  43
H28   2    0.416764    0.770578    0.687298    11.00000   -1.20000
AFIX   0
C29   1    0.535281    0.838441    0.738454    11.00000    0.08086    0.05066 =
         0.06901   -0.01503    0.00884    0.00938
AFIX  43
H29   2    0.612732    0.822421    0.720155    11.00000   -1.20000
AFIX   0
C30   1    0.538477    0.894042    0.785187    11.00000    0.05539    0.04644 =
         0.05758   -0.00579    0.00027    0.00559
AFIX  43
H30   2    0.618101    0.915240    0.797822    11.00000   -1.20000
AFIX   0
C31   1    0.594375    1.028688    0.872548    11.00000    0.03680    0.04164 =
         0.03687   -0.00080    0.00494   -0.00227
C32   1    0.636284    1.080764    0.827156    11.00000    0.04622    0.04935 =
         0.04811    0.00247    0.00415   -0.00441
AFIX  43
H32   2    0.576418    1.102318    0.800161    11.00000   -1.20000
AFIX   0
C33   1    0.767123    1.100141    0.822517    11.00000    0.06240    0.05733 =
         0.06545    0.00127    0.01891   -0.01561
AFIX  43
H33   2    0.795643    1.134774    0.792290    11.00000   -1.20000
AFIX   0
C34   1    0.855583    1.068157    0.862695    11.00000    0.04001    0.06091 =
         0.09192   -0.00931    0.01221   -0.00698
AFIX  43
H34   2    0.944060    1.079912    0.858770    11.00000   -1.20000
AFIX   0
C35   1    0.813739    1.019477    0.908032    11.00000    0.04679    0.05319 =
         0.08091    0.00303   -0.01223    0.00034
AFIX  43
H35   2    0.873503    0.999005    0.935524    11.00000   -1.20000
AFIX   0
C36   1    0.683211    1.000354    0.913417    11.00000    0.03805    0.04856 =
         0.05500    0.00427    0.00140   -0.00016
AFIX  43
H36   2    0.655154    0.967960    0.945037    11.00000   -1.20000
AFIX   0
C37   1    0.379474    0.735561    0.968615    11.00000    0.03525    0.04298 =
         0.04054    0.00440    0.00419    0.00759
C38   1    0.239624    0.649440    0.931123    11.00000    0.04229    0.04652 =
         0.06526   -0.00664    0.00079   -0.00078
AFIX  43
H38   2    0.167655    0.629523    0.910360    11.00000   -1.20000
AFIX   0
MOLE 2
N4    7    1.066415    0.714137    0.818904    11.00000    0.10802    0.10862 =
         0.12705   -0.02060   -0.03680    0.00688
C39   1    0.886506    0.819127    0.839440    11.00000    0.09762    0.12665 =
         0.14109   -0.03662   -0.03952    0.00261
AFIX 137
H39A  2    0.861592    0.816354    0.880776    11.00000   -1.50000
H39B  2    0.812084    0.807424    0.814762    11.00000   -1.50000
H39C  2    0.918321    0.872822    0.830534    11.00000   -1.50000
AFIX   0
C40   1    0.987662    0.760368    0.827827    11.00000    0.08030    0.08146 =
         0.07762   -0.00270   -0.02946   -0.02262
H3A   2    0.219128    0.766523    0.925593    11.00000   -1.20000
H1A   2    0.476762    0.646157    1.000937    11.00000   -1.20000
HKLF 4
REM  cu219-p212121 in P2(1)2(1)2(1)
REM R1 =  0.0377 for   6040 Fo > 4sig(Fo)  and  0.0427 for all   6602 data
REM    449 parameters refined using      2 restraints
END
;
data_global
_journal_date_recd_electronic     2012-11-30
_journal_date_accepted     2012-12-03
_journal_name_full     'Acta Crystallographica, Section E'
_journal_year     2013
_journal_volume     69
_journal_issue      1
_journal_page_first     m34
_journal_page_last     m35
_journal_paper_category     QM
_journal_paper_doi     10.1107/S1600536812049537
_journal_coeditor_code     HB7008
_publ_contact_author_name     'Saowanit Saithong'
_publ_contact_author_address
;
Department of Chemistry and Center of Excellence for Innovation in Chemistry,
Faculty of Science,
Prince of Songkla University,
Hat Yai, Songkhla 90112,
Thailand
;
_publ_contact_author_email     'saowanit.sa@psu.ac.th'
_publ_contact_author_fax     '+66(0)74884451'
_publ_contact_author_phone     '+66(0)74884451'
_publ_section_title
;\
Chlorido[1<i>H</i>-1,2,4-triazole-5(4<i>H</i>)-thione-\k<i>S</i>]\
bis(triphenylphosphane-\k<i>P</i>)copper(I) acetronitrile monosolvate
;
loop_
    _publ_author_name
    _publ_author_footnote
    _publ_author_address
    'Wani, Kofsoh' .
;
Department of Chemistry and Center of Excellence for Innovation in Chemistry,
Faculty of Science,
Prince of Songkla University,
Hat Yai, Songkhla 90112,
Thailand
;
    'Pakawatchai, Chaveng' .
;
Department of Chemistry and Center of Excellence for Innovation in Chemistry,
Faculty of Science,
Prince of Songkla University,
Hat Yai, Songkhla 90112,
Thailand
;
    'Saithong, Saowanit' .
;
Department of Chemistry and Center of Excellence for Innovation in Chemistry,
Faculty of Science,
Prince of Songkla University,
Hat Yai, Songkhla 90112,
Thailand
;
