# Supplementary material for: Chlorido[1H-1,2,4-triazole-5(4H)-thione-κS]bis­(triphenyl­phosphane-κP)copper(I) acetronitrile monosolvate
Source: Acta Crystallogr Sect E Struct Rep Online. 2012 Dec 8;69(Pt 1):m34–5. doi: 10.1107/S1600536812049537 (PMC3588355; doi:10.1107/S1600536812049537)
Supplement: Supplementary file 2 [file e-69-00m34-Isup2.hkl]

# 
# h,k,l, Fc-squared, Fo-squared, sigma(Fo-squared) and status flag 
# 
data_I
_shelx_title ' cu219-p212121 in P2(1)2(1)2(1)' 
_shelx_refln_list_code          4 
_shelx_F_calc_maximum      216.45 
_exptl_crystal_F_000      1584.00 
_reflns_d_resolution_high  0.8410 
 
loop_ 
 _symmetry_equiv_pos_as_xyz 
 'x, y, z' 
 '-x+1/2, -y, z+1/2' 
 '-x, y+1/2, -z+1/2' 
 'x+1/2, -y+1/2, -z' 
 
_cell_length_a    10.2348 
_cell_length_b    16.4046 
_cell_length_c    22.3632 
_cell_angle_alpha  90.000 
_cell_angle_beta   90.000 
_cell_angle_gamma  90.000 
 
_shelx_F_squared_multiplier     1.000 
 
loop_ 
 _refln_index_h 
 _refln_index_k 
 _refln_index_l 
 _refln_F_squared_calc 
 _refln_F_squared_meas 
 _refln_F_squared_sigma 
 _refln_observed_status 
   2   0   0     6187.15     7166.21    154.35 o 
   4   0   0     5755.54     5587.20    127.91 o 
   6   0   0     1773.17     1550.70     49.23 o 
   8   0   0     1251.29     1245.69     52.59 o 
  10   0   0      274.40      331.90    108.05 o 
  12   0   0        4.89       28.89     45.55 o 
   1   1   0    45494.23    49830.99    731.16 o 
   2   1   0    22497.65    23671.95    350.15 o 
   3   1   0     1459.07     1481.92     34.42 o 
   4   1   0        3.29       -8.04      5.87 o 
   5   1   0      732.86      647.52     19.65 o 
   6   1   0      698.19      684.21     22.67 o 
   7   1   0      605.81      556.58     22.27 o 
   8   1   0      280.11      291.77     23.16 o 
   9   1   0      158.17      171.87     19.06 o 
  10   1   0       27.54        6.38     27.42 o 
  11   1   0       83.24       95.38     24.34 o 
  12   1   0        6.17       31.49     27.97 o 
   0   2   0    39413.17    46161.31    957.97 o 
   1   2   0      183.90      214.90      6.23 o 
   2   2   0     1805.37     1876.48     32.72 o 
   3   2   0     1495.38     1526.44     29.32 o 
   4   2   0    12085.86    12450.87    191.03 o 
   5   2   0     1526.12     1615.39     41.45 o 
   6   2   0     1677.87     1617.83     46.42 o 
   7   2   0       78.41       94.13     11.58 o 
   8   2   0     2125.03     1917.56     45.12 o 
   9   2   0     1178.56     1243.85     43.33 o 
  10   2   0       44.46       49.65     19.44 o 
  11   2   0       67.57       99.47     27.06 o 
  12   2   0      216.30      279.25     39.85 o 
   1   3   0      954.39     1196.38     24.63 o 
   2   3   0      111.31      107.76      7.13 o 
   3   3   0     2326.93     2308.79     41.39 o 
   4   3   0       63.05       48.22      7.73 o 
   5   3   0      221.10      261.10     13.81 o 
   6   3   0      527.70      564.35     21.16 o 
   7   3   0      884.79      947.09     33.11 o 
   8   3   0      802.73      752.31     28.10 o 
   9   3   0      964.79      927.92     38.03 o 
  10   3   0     1297.85     1338.66     54.31 o 
  11   3   0      419.69      498.61     63.31 o 
  12   3   0      117.33      102.33     39.96 o 
   0   4   0     1232.85     1207.09     33.04 o 
   1   4   0     7858.43     8890.62    135.66 o 
   2   4   0     2514.22     2547.37     44.31 o 
   3   4   0     6710.15     6567.44    104.60 o 
   4   4   0       87.51      129.36     16.27 o 
   5   4   0     1259.85     1348.51     37.64 o 
   6   4   0     1646.68     1593.05     36.53 o 
   7   4   0      385.48      340.80     22.81 o 
   8   4   0     2700.35     2438.03     59.44 o 
   9   4   0       52.76       56.11     15.10 o 
  10   4   0      275.29      281.70     29.10 o 
  11   4   0        5.72      -21.71     29.21 o 
   1   5   0       38.85       69.12      6.93 o 
   2   5   0    10290.87    10683.58    150.38 o 
   3   5   0       54.35       65.39      7.64 o 
   4   5   0     1276.50     1177.79     31.50 o 
   5   5   0     8529.03     8219.91    133.36 o 
   6   5   0      552.71      632.87     23.15 o 
   7   5   0      759.06      745.73     26.87 o 
   8   5   0      608.20      638.25     31.13 o 
   9   5   0      643.20      684.91     39.98 o 
  10   5   0       27.70       37.00     19.55 o 
  11   5   0        1.28       30.65     26.26 o 
   0   6   0       63.22       75.40     14.89 o 
   1   6   0      478.34      460.99     15.26 o 
   2   6   0     6216.99     6642.35     97.42 o 
   3   6   0     2406.06     2331.62     50.14 o 
   4   6   0     7330.88     7133.76    116.51 o 
   5   6   0        3.91       13.23      7.80 o 
   6   6   0     3726.53     3688.52     69.37 o 
   7   6   0     1626.61     1509.51     52.34 o 
   8   6   0     3094.42     2693.12    164.16 o 
   9   6   0      654.41      685.27     41.11 o 
  10   6   0     1003.89     1001.70     51.17 o 
  11   6   0       38.58       53.42     35.07 o 
   1   7   0      334.60      344.54     14.24 o 
   2   7   0     3258.19     2887.60     47.92 o 
   3   7   0       29.91       36.97      7.31 o 
   4   7   0     1473.69     1507.14     33.91 o 
   5   7   0     3914.39     3606.83     67.14 o 
   6   7   0      180.34      153.73     15.22 o 
   7   7   0       48.92       52.21     12.16 o 
   8   7   0     1844.31     1827.29     60.51 o 
   9   7   0     1111.94     1233.12     65.07 o 
  10   7   0      141.97      147.89     24.81 o 
  11   7   0      244.47      303.66     44.83 o 
   0   8   0     1530.89     1643.62     48.80 o 
   1   8   0      598.12      666.61     20.34 o 
   2   8   0      732.90      710.29     26.42 o 
   3   8   0      462.90      495.07     19.03 o 
   4   8   0     1632.88     1569.83     35.70 o 
   5   8   0      147.46      223.25     21.12 o 
   6   8   0     3534.11     3469.93     73.00 o 
   7   8   0     1238.16     1178.73     57.17 o 
   8   8   0      712.80      830.44     44.02 o 
   9   8   0       52.19       68.75     20.97 o 
  10   8   0     2080.96     2217.53     74.66 o 
  11   8   0      215.57      200.80     29.90 o 
   1   9   0      139.76      167.07     12.01 o 
   2   9   0       92.81      110.25     11.89 o 
   3   9   0      599.35      668.06     20.63 o 
   4   9   0      317.99      366.97     22.15 o 
   5   9   0      642.43      628.59     30.68 o 
   6   9   0      656.88      651.28     25.94 o 
   7   9   0     1520.05     1459.29     95.84 o 
   8   9   0      543.90      540.61     37.39 o 
   9   9   0     1126.99     1229.73     56.24 o 
  10   9   0       37.41       32.67     21.70 o 
   0  10   0      746.09      705.68     41.08 o 
   1  10   0     3743.93     3713.87     68.37 o 
   2  10   0        1.45       15.39     11.41 o 
   3  10   0        7.78        4.08      7.02 o 
   4  10   0        7.76       14.77      8.66 o 
   5  10   0      299.53      304.86     18.44 o 
   6  10   0     1673.00     1565.10     68.74 o 
   7  10   0      313.56      381.02     31.33 o 
   8  10   0      242.24      194.87     25.72 o 
   9  10   0       97.64       73.38     23.17 o 
  10  10   0      204.16      256.37     31.25 o 
   1  11   0     2362.06     2175.67     47.99 o 
   2  11   0     2865.36     2828.16     56.96 o 
   3  11   0     1762.40     1691.83     36.41 o 
   4  11   0      507.20      567.55     33.14 o 
   5  11   0     2617.53     2459.69     62.96 o 
   6  11   0      575.14      620.63     33.84 o 
   7  11   0      181.81      165.35     23.38 o 
   8  11   0      500.50      537.21     38.66 o 
   9  11   0        3.66       24.11     21.23 o 
  10  11   0       36.48      111.13     25.96 o 
   0  12   0     8147.21     8344.20    197.24 o 
   1  12   0        3.11       22.66      9.81 o 
   2  12   0        3.63        8.08      9.19 o 
   3  12   0     4042.25     3904.12     72.94 o 
   4  12   0        0.13       17.58     10.50 o 
   5  12   0      494.45      509.95     29.09 o 
   6  12   0      160.67      158.61     19.32 o 
   7  12   0     1278.61     1243.92     54.58 o 
   8  12   0       29.37       23.76     20.22 o 
   9  12   0       45.06       98.27     24.29 o 
   1  13   0      342.70      427.30     22.10 o 
   2  13   0      746.43      759.04     31.68 o 
   3  13   0       12.46       38.90     10.50 o 
   4  13   0     1840.04     1700.44     49.16 o 
   5  13   0       16.22       24.82     13.92 o 
   6  13   0     1105.73     1085.66     46.76 o 
   7  13   0      190.04      159.26     25.34 o 
   8  13   0      380.10      458.55     44.89 o 
   9  13   0      354.26      366.17     43.41 o 
   0  14   0      175.09      234.05     30.94 o 
   1  14   0      536.37      603.28     26.90 o 
   2  14   0     1953.08     1929.26     52.74 o 
   3  14   0     1639.50     1544.89     38.30 o 
   4  14   0      201.91      216.85     21.15 o 
   5  14   0       94.36      104.54     21.60 o 
   6  14   0      318.71      332.05     36.57 o 
   7  14   0      472.30      576.85     82.54 o 
   8  14   0      210.46      180.58     90.34 o 
   1  15   0     2286.57     2236.37     52.95 o 
   2  15   0      727.60      733.64     34.97 o 
   3  15   0        2.13       30.68     18.34 o 
   4  15   0      233.55      303.81     46.11 o 
   5  15   0       58.94      101.99     21.33 o 
   6  15   0      234.78      295.72     58.18 o 
   7  15   0      231.56      327.21     47.40 o 
   0  16   0     1693.16     1715.57    120.27 o 
   1  16   0        3.73       14.00     14.62 o 
   2  16   0       99.86       94.89     22.80 o 
   3  16   0      192.77      236.32     27.69 o 
   4  16   0       50.58       63.53     21.00 o 
   5  16   0      348.59      396.86     33.98 o 
   6  16   0      746.82      886.59     60.75 o 
   1  17   0      735.52      780.41     44.92 o 
   2  17   0      275.21      342.04     38.45 o 
   3  17   0       30.82       22.92     25.57 o 
   4  17   0      315.51      411.36     36.02 o 
   5  17   0        2.49       54.21     22.04 o 
   0  18   0      806.36      963.01     73.24 o 
   1  18   0      783.36      766.36     58.07 o 
   2  18   0      211.99      260.79     39.34 o 
   3  18   0       40.66       25.52     28.81 o 
   4  18   0        0.85       31.34     25.24 o 
   1  19   0      204.76      256.15     35.65 o 
   2  19   0      344.41      452.95     76.91 o 
   1   0   1     9492.89    10622.70    173.38 o 
   2   0   1     4865.00     4789.10     74.52 o 
   3   0   1      142.26      140.17      8.14 o 
   4   0   1     2062.20     2212.48     41.12 o 
   5   0   1        7.60        9.34      6.41 o 
   6   0   1     1800.73     1771.35     38.20 o 
   7   0   1      462.79      456.41     23.52 o 
   8   0   1      905.87      897.19     36.85 o 
   9   0   1       77.31       92.86     16.84 o 
  10   0   1      256.28      285.82     29.03 o 
  11   0   1      316.35      327.79     33.44 o 
  12   0   1      107.40      123.45     38.99 o 
 -12   1   1       84.72       70.91     55.17 o 
 -11   1   1       16.24       25.02     23.74 o 
 -10   1   1      585.20      543.90     41.62 o 
  -9   1   1     2219.30     2162.26     57.03 o 
  -8   1   1      402.21      417.29     21.73 o 
  -7   1   1      679.00      685.90     29.52 o 
  -6   1   1      967.81      948.51     25.79 o 
  -5   1   1     1190.97     1053.28     33.33 o 
  -4   1   1     1681.95     1714.95     30.90 o 
  -3   1   1     2819.19     2797.75     47.93 o 
  -2   1   1    12483.61    12957.12    194.03 o 
  -1   1   1     8610.21     9408.23    140.58 o 
   0   1   1    13448.43    14549.05    263.27 o 
   1   1   1     8631.02     9365.11    140.02 o 
   2   1   1    12799.80    13441.01    220.26 o 
   3   1   1     2774.05     2637.92     50.15 o 
   4   1   1     1644.45     1666.83     36.53 o 
   5   1   1     1282.48     1193.18     27.88 o 
   6   1   1      844.53      871.75     26.27 o 
   7   1   1      526.28      505.57     28.56 o 
   8   1   1      446.56      480.60     23.10 o 
   9   1   1     2257.57     2146.73     50.59 o 
  10   1   1      523.25      606.01     39.10 o 
  11   1   1       21.82       39.84     20.89 o 
  12   1   1       98.09       76.16     38.12 o 
 -12   2   1      219.41      254.99     38.09 o 
 -11   2   1      209.32      199.08     33.18 o 
 -10   2   1     1079.82     1067.30     55.76 o 
  -9   2   1     1618.74     1671.53     49.87 o 
  -8   2   1        5.46       20.45     10.55 o 
  -7   2   1     1122.44     1092.05     32.13 o 
  -6   2   1      367.05      356.29     15.18 o 
  -5   2   1     5485.40     5276.43     88.79 o 
  -4   2   1     4864.24     5086.88     83.83 o 
  -3   2   1     6633.34     6921.76    108.44 o 
  -2   2   1    10932.73    11476.45    172.89 o 
  -1   2   1     1863.18     2134.08     38.37 o 
   0   2   1        1.27       14.26      2.45 o 
   1   2   1     2186.53     2420.91     33.54 o 
   2   2   1     9900.99    10395.04    157.16 o 
   3   2   1     6796.29     7090.02    110.66 o 
   4   2   1     4717.98     4974.10     81.89 o 
   5   2   1     5606.70     5481.71    101.20 o 
   6   2   1      392.30      367.24     19.58 o 
   7   2   1     1060.73     1055.50     30.29 o 
   8   2   1       29.88       28.80     11.33 o 
   9   2   1     1645.92     1695.08     48.37 o 
  10   2   1     1102.51     1194.48     52.68 o 
  11   2   1      153.06      161.45     26.91 o 
  12   2   1      190.85      232.51     37.30 o 
 -12   3   1      110.35      190.29     35.27 o 
 -11   3   1      124.33      137.10     30.88 o 
 -10   3   1      403.03      507.64     44.29 o 
  -9   3   1       79.62       78.35     16.53 o 
  -8   3   1      265.44      262.84     17.90 o 
  -7   3   1      821.04      847.45     24.82 o 
  -6   3   1     3886.06     3971.29     72.08 o 
  -5   3   1     1469.89     1397.10     31.45 o 
  -4   3   1     5794.48     5588.11     91.44 o 
  -3   3   1    11728.44    12246.73    186.68 o 
  -2   3   1     1383.66     1453.03     27.37 o 
  -1   3   1    22519.37    24565.93    311.22 o 
   0   3   1     4469.52     5188.74     80.13 o 
   1   3   1    22022.63    23319.15    378.76 o 
   2   3   1     1352.21     1376.30     26.38 o 
   3   3   1    11635.77    11958.96    182.33 o 
   4   3   1     5929.25     5842.47     95.05 o 
   5   3   1     1387.07     1308.50     29.90 o 
   6   3   1     3896.22     3838.28     69.72 o 
   7   3   1      785.38      788.70     30.69 o 
   8   3   1      240.50      257.19     17.97 o 
   9   3   1       69.67       71.45     16.08 o 
  10   3   1      361.63      487.59     45.54 o 
  11   3   1      141.50      163.14     31.85 o 
  12   3   1      131.32      100.39     33.63 o 
 -11   4   1      695.63      861.73     62.22 o 
 -10   4   1      351.75      326.30     30.83 o 
  -9   4   1      423.95      402.05     26.64 o 
  -8   4   1      466.00      502.26     27.37 o 
  -7   4   1      105.71       85.99     12.09 o 
  -6   4   1       10.04       24.13      8.38 o 
  -5   4   1    11517.15    11133.77    175.06 o 
  -4   4   1      657.90      579.47     18.12 o 
  -3   4   1     1504.81     1582.63     38.93 o 
  -2   4   1     1705.07     1798.29     36.89 o 
  -1   4   1    40830.78    44044.40    648.78 o 
   0   4   1      996.77     1154.05     22.66 o 
   1   4   1    39614.69    42349.32    623.64 o 
   2   4   1     1607.86     1627.79     26.21 o 
   3   4   1     1428.59     1555.55     31.15 o 
   4   4   1      678.54      623.97     26.19 o 
   5   4   1    12380.15    12260.85    191.62 o 
   6   4   1       15.25       18.54      9.44 o 
   7   4   1       87.33       69.47     11.14 o 
   8   4   1      451.20      487.84     27.50 o 
   9   4   1      468.48      438.44     27.79 o 
  10   4   1      322.82      241.93     33.16 o 
  11   4   1      701.56      712.54     54.26 o 
 -11   5   1       48.40       31.44     26.10 o 
 -10   5   1      234.45      288.10     36.72 o 
  -9   5   1      119.01      128.63     21.10 o 
  -8   5   1      258.85      301.97     19.81 o 
  -7   5   1     1240.37     1151.25     32.61 o 
  -6   5   1     2427.83     2306.90     47.97 o 
  -5   5   1      191.51      217.89     13.58 o 
  -4   5   1     7189.25     7402.12    119.35 o 
  -3   5   1     2708.55     2849.83     50.64 o 
  -2   5   1     2939.05     3062.74     53.11 o 
  -1   5   1     6961.34     7713.96    120.34 o 
   0   5   1      567.27      624.44     15.82 o 
   1   5   1     6682.27     7317.24    113.91 o 
   2   5   1     3112.18     3132.58     49.46 o 
   3   5   1     2976.94     3220.60     56.73 o 
   4   5   1     8028.08     8008.99    128.32 o 
   5   5   1      239.35      266.57     23.45 o 
   6   5   1     2720.61     2612.83     52.78 o 
   7   5   1     1301.55     1309.72     50.89 o 
   8   5   1      241.16      259.63     28.35 o 
   9   5   1       97.91      115.33     17.64 o 
  10   5   1      246.90      302.54     29.63 o 
  11   5   1       38.36       60.79     51.93 o 
 -11   6   1      257.55      370.51     41.71 o 
 -10   6   1      205.99      210.95     39.61 o 
  -9   6   1       21.38       30.84     18.43 o 
  -8   6   1     1036.01     1073.62     53.91 o 
  -7   6   1     1108.66     1084.40     32.52 o 
  -6   6   1     1602.83     1512.96     36.19 o 
  -5   6   1     1626.68     1616.56     54.33 o 
  -4   6   1     3180.82     3035.46     55.98 o 
  -3   6   1     2397.70     2446.58     46.03 o 
  -2   6   1     2059.79     2310.82     39.11 o 
  -1   6   1     4783.08     5221.92     85.19 o 
   0   6   1      587.88      561.22     19.92 o 
   1   6   1     4992.53     5306.91     86.07 o 
   2   6   1     2076.04     2284.44     38.92 o 
   3   6   1     2411.25     2456.35     45.86 o 
   4   6   1     3081.24     3026.40     56.40 o 
   5   6   1     1843.10     1771.16     38.96 o 
   6   6   1     1664.61     1576.01     37.34 o 
   7   6   1     1178.93     1198.24     34.30 o 
   8   6   1      991.38     1095.96     39.96 o 
   9   6   1       28.39       52.78     18.77 o 
  10   6   1      208.08      240.65     33.01 o 
  11   6   1      241.60      306.01     38.36 o 
 -11   7   1       35.20       36.80     22.56 o 
 -10   7   1       25.99       11.17     20.04 o 
  -9   7   1      965.12     1013.40     49.18 o 
  -8   7   1      356.47      425.58     32.15 o 
  -7   7   1     3560.68     3234.49     91.52 o 
  -6   7   1       70.08       72.00     14.95 o 
  -5   7   1      507.45      538.65     20.89 o 
  -4   7   1      254.39      254.29     18.26 o 
  -3   7   1      289.94      262.39     13.74 o 
  -2   7   1     1342.15     1314.79     26.30 o 
  -1   7   1      971.37     1077.02     25.09 o 
   0   7   1       76.97       99.32      8.40 o 
   1   7   1     1216.14     1338.72     30.41 o 
   2   7   1     1270.61     1231.32     30.76 o 
   3   7   1      361.06      388.77     15.84 o 
   4   7   1      312.72      277.71     14.48 o 
   5   7   1      479.08      508.98     21.08 o 
   6   7   1      112.15      131.43     13.34 o 
   7   7   1     3538.79     3238.77     70.73 o 
   8   7   1      373.51      349.81     34.93 o 
   9   7   1      896.05      960.16     48.02 o 
  10   7   1       29.56       33.02     21.46 o 
  11   7   1       25.04       22.53     25.03 o 
 -11   8   1       10.29       34.74     22.92 o 
 -10   8   1      122.07      193.55     27.74 o 
  -9   8   1      219.41      283.83     28.91 o 
  -8   8   1     2862.91     2885.80     80.85 o 
  -7   8   1      942.60      983.25     37.64 o 
  -6   8   1      981.54      996.79     30.46 o 
  -5   8   1      648.92      646.15     32.94 o 
  -4   8   1      405.51      415.19     18.45 o 
  -3   8   1       15.28       11.68      6.78 o 
  -2   8   1     2253.95     2081.15     35.28 o 
  -1   8   1      250.02      358.75     27.62 o 
   0   8   1      603.60      579.88     19.16 o 
   1   8   1      285.06      383.34     15.78 o 
   2   8   1     2124.47     1977.89     44.54 o 
   3   8   1       23.50       42.81      7.32 o 
   4   8   1      317.60      349.03     16.54 o 
   5   8   1      654.69      600.19     25.25 o 
   6   8   1      996.09      999.33     35.32 o 
   7   8   1     1004.10      903.78     36.01 o 
   8   8   1     2805.07     2744.17     78.72 o 
   9   8   1      241.58      256.37     28.85 o 
  10   8   1      131.92      147.22     26.45 o 
  11   8   1       10.83       12.17     26.08 o 
 -10   9   1      108.01      159.15     45.38 o 
  -9   9   1      324.36      333.55     32.60 o 
  -8   9   1      408.55      419.18     33.48 o 
  -7   9   1     3182.63     2996.20     78.81 o 
  -6   9   1      472.23      532.76     24.24 o 
  -5   9   1      205.64      230.26     15.96 o 
  -4   9   1     2556.53     2465.94     59.09 o 
  -3   9   1     3745.83     3969.68     71.91 o 
  -2   9   1     1750.95     1818.43     32.97 o 
  -1   9   1     1980.97     1973.30     40.80 o 
   0   9   1     2355.20     2000.96     56.47 o 
   1   9   1     1984.41     2009.99     41.41 o 
   2   9   1     1881.94     1972.94     45.99 o 
   3   9   1     3612.04     3730.59     62.57 o 
   4   9   1     2456.70     2383.81     49.01 o 
   5   9   1      197.37      242.53     19.87 o 
   6   9   1      477.79      567.98     45.30 o 
   7   9   1     3214.63     3059.60    121.06 o 
   8   9   1      376.42      383.57     42.02 o 
   9   9   1      261.53      244.75     30.32 o 
  10   9   1      126.86      137.28     33.12 o 
 -10  10   1      233.82      305.13     33.27 o 
  -9  10   1      800.65      835.75     48.75 o 
  -8  10   1      515.34      555.96     37.89 o 
  -7  10   1      687.31      761.29     40.42 o 
  -6  10   1     4128.49     3894.79     95.02 o 
  -5  10   1      761.74      816.27     29.68 o 
  -4  10   1      142.11      152.31     13.79 o 
  -3  10   1      619.63      656.82     27.44 o 
  -2  10   1     1095.83     1091.46     27.14 o 
  -1  10   1     2554.50     2664.49     52.84 o 
   0  10   1      140.00      181.03     13.19 o 
   1  10   1     2427.22     2454.16     49.40 o 
   2  10   1     1212.31     1202.26     34.31 o 
   3  10   1      612.49      625.60     28.68 o 
   4  10   1      136.51      152.73     20.08 o 
   5  10   1      638.53      632.02     36.74 o 
   6  10   1     4021.55     3974.81     95.14 o 
   7  10   1      700.63      734.12     41.10 o 
   8  10   1      498.37      521.30     37.32 o 
   9  10   1      847.75      984.65     52.59 o 
  10  10   1      218.96      249.15     31.53 o 
 -10  11   1       73.86       61.62     29.06 o 
  -9  11   1      125.43      164.01     25.70 o 
  -8  11   1      322.22      362.39     32.72 o 
  -7  11   1     1186.90     1155.95     51.48 o 
  -6  11   1      257.72      291.18     23.47 o 
  -5  11   1     1545.15     1407.85     38.41 o 
  -4  11   1      836.07      821.58     28.83 o 
  -3  11   1      887.97      945.55     26.72 o 
  -2  11   1      350.10      338.73     18.58 o 
  -1  11   1      198.68      241.59     21.13 o 
   0  11   1     2855.85     2802.51     56.00 o 
   1  11   1      206.12      211.95     14.87 o 
   2  11   1      360.76      348.17     21.11 o 
   3  11   1      951.04      934.13     36.40 o 
   4  11   1      660.08      678.23     25.99 o 
   5  11   1     1469.24     1409.45     44.21 o 
   6  11   1      280.10      262.68     22.33 o 
   7  11   1     1142.32     1066.47     50.34 o 
   8  11   1      315.17      291.65     42.26 o 
   9  11   1      106.81      126.12     25.33 o 
  10  11   1      118.42      140.82     27.62 o 
  -9  12   1       79.60       43.22     41.66 o 
  -8  12   1       45.90        5.28     23.23 o 
  -7  12   1      629.85      607.01     42.04 o 
  -6  12   1      843.75      843.94     37.39 o 
  -5  12   1     2170.55     2082.45     55.20 o 
  -4  12   1       42.97       58.64     12.11 o 
  -3  12   1      408.03      462.13     20.26 o 
  -2  12   1      868.47      881.11     36.55 o 
  -1  12   1     1211.82     1131.89     32.84 o 
   0  12   1     1419.23     1357.66     44.48 o 
   1  12   1      981.08      965.86     30.39 o 
   2  12   1      903.33      906.17     33.72 o 
   3  12   1      397.72      391.56     19.32 o 
   4  12   1       45.12       31.75     13.36 o 
   5  12   1     2080.83     1981.18     53.97 o 
   6  12   1      790.24      794.16     36.86 o 
   7  12   1      658.77      672.24     62.08 o 
   8  12   1       45.06       48.03     21.70 o 
   9  12   1      113.35      133.54     40.47 o 
  -9  13   1       87.99      111.39     31.74 o 
  -8  13   1       71.19       91.85     26.76 o 
  -7  13   1       13.84       46.14     22.94 o 
  -6  13   1      347.56      370.09     31.45 o 
  -5  13   1      234.89      288.43     24.14 o 
  -4  13   1      216.02      245.37     18.54 o 
  -3  13   1     2172.87     2075.92     43.67 o 
  -2  13   1     1766.84     1686.26     52.21 o 
  -1  13   1      919.97      934.30     31.59 o 
   0  13   1      382.71      364.97     20.45 o 
   1  13   1     1015.41      945.74     31.72 o 
   2  13   1     1789.50     1690.48     47.03 o 
   3  13   1     2190.55     1974.89     42.76 o 
   4  13   1      129.97      160.43     18.59 o 
   5  13   1      207.28      260.18     28.92 o 
   6  13   1      347.84      371.15     31.40 o 
   7  13   1       11.01        3.70     18.55 o 
   8  13   1       76.71       68.46     33.12 o 
   9  13   1       97.65      108.20     30.81 o 
  -8  14   1       45.56       80.07     29.07 o 
  -7  14   1      274.15      361.55     49.86 o 
  -6  14   1      281.87      277.65     28.58 o 
  -5  14   1      229.53      311.40     29.35 o 
  -4  14   1      502.56      465.64     34.24 o 
  -3  14   1       90.52      110.71     16.74 o 
  -2  14   1     2814.04     2671.10     49.16 o 
  -1  14   1     1183.60     1125.33     35.96 o 
   0  14   1       52.68       63.42     12.73 o 
   1  14   1     1177.04     1166.97     37.72 o 
   2  14   1     2722.94     2645.36     72.04 o 
   3  14   1      110.36      139.00     20.74 o 
   4  14   1      511.17      502.22     29.91 o 
   5  14   1      179.46      255.48     23.98 o 
   6  14   1      283.17      301.34     30.38 o 
   7  14   1      273.27      309.09     38.51 o 
   8  14   1       64.91       87.65     28.59 o 
  -7  15   1       75.29      106.71     31.20 o 
  -6  15   1      826.21      907.91     58.59 o 
  -5  15   1       80.47      149.72     26.70 o 
  -4  15   1      142.39      122.34     23.08 o 
  -3  15   1     3903.63     3688.84    100.55 o 
  -2  15   1      513.89      572.76     40.79 o 
  -1  15   1     1445.37     1451.31     42.16 o 
   0  15   1      254.13      262.45     22.38 o 
   1  15   1     1469.64     1507.89     57.81 o 
   2  15   1      491.02      552.78     31.32 o 
   3  15   1     3724.94     3623.29     95.57 o 
   4  15   1      125.65      147.79     23.38 o 
   5  15   1       79.20       76.94     27.58 o 
   6  15   1      828.35      751.10     54.57 o 
   7  15   1       50.58       86.16     27.43 o 
  -6  16   1      282.42      293.82     37.74 o 
  -5  16   1       24.64        1.75     18.62 o 
  -4  16   1      191.35      176.13     26.39 o 
  -3  16   1       91.67      145.34     23.53 o 
  -2  16   1     1945.05     1905.47     64.29 o 
  -1  16   1      140.85      157.53     22.74 o 
   0  16   1      269.16      254.71     22.99 o 
   1  16   1      130.60      188.28     24.11 o 
   2  16   1     1829.97     1919.51     66.04 o 
   3  16   1      100.07      128.86     31.27 o 
   4  16   1      174.45      148.96     24.91 o 
   5  16   1       24.71       38.47     35.32 o 
   6  16   1      237.62      273.06     36.09 o 
  -5  17   1      306.15      318.43     38.60 o 
  -4  17   1       25.28       49.24     25.01 o 
  -3  17   1      877.09      878.56     57.82 o 
  -2  17   1      344.64      411.45     41.92 o 
  -1  17   1      652.40      622.88     40.91 o 
   0  17   1        6.06       22.28     18.70 o 
   1  17   1      642.30      690.58     50.76 o 
   2  17   1      377.54      407.10     33.91 o 
   3  17   1      764.94      751.37     45.62 o 
   4  17   1       27.13       47.82     19.94 o 
   5  17   1      319.89      325.65     40.40 o 
  -4  18   1      179.17      240.67     35.83 o 
  -3  18   1      128.99      159.23     31.42 o 
  -2  18   1      529.60      628.11     51.08 o 
  -1  18   1      114.96      121.37     27.74 o 
   0  18   1       67.02      128.29     23.72 o 
   1  18   1      113.11       87.06     27.98 o 
   2  18   1      532.56      519.52     46.76 o 
   3  18   1      147.56      155.23     31.52 o 
   4  18   1      204.70      204.87     34.50 o 
  -2  19   1       49.45      142.30     31.31 o 
  -1  19   1       96.59      129.30     72.77 o 
   0  19   1      458.44      452.07     44.74 o 
   1  19   1      112.92      119.19     54.14 o 
   2  19   1       43.72       67.29     32.46 o 
   0   0   2    40367.48    48819.45   1013.67 o 
   1   0   2     1382.88     1628.43     26.91 o 
   2   0   2     8255.33     8386.42    127.35 o 
   3   0   2      101.85      107.02      7.34 o 
   4   0   2     3835.40     3866.13     65.35 o 
   5   0   2      746.42      715.33     20.60 o 
   6   0   2     1787.02     1445.76     33.28 o 
   7   0   2       22.56       13.62      8.50 o 
   8   0   2       13.90       35.29     11.08 o 
   9   0   2      744.98      771.28     35.35 o 
  10   0   2      316.08      345.75     38.57 o 
  11   0   2      794.37      915.04     49.52 o 
  12   0   2      106.65      103.04     30.60 o 
 -12   1   2       53.22       66.13     28.63 o 
 -11   1   2       11.86       28.52     25.37 o 
 -10   1   2      418.33      419.71     43.86 o 
  -9   1   2     1378.14     1438.61     49.85 o 
  -8   1   2      667.25      592.94     24.79 o 
  -7   1   2      672.38      614.42     23.23 o 
  -6   1   2     1183.71     1170.63     39.38 o 
  -5   1   2     3169.27     2975.19     50.12 o 
  -4   1   2    12157.98    12452.85    176.29 o 
  -3   1   2     3237.19     3308.77     50.83 o 
  -2   1   2     6819.72     7100.41    100.39 o 
  -1   1   2    11376.69    12548.86    187.02 o 
   0   1   2     4098.27     4850.64     67.32 o 
   1   1   2    11118.93    11894.08    175.57 o 
   2   1   2     6651.12     6987.53    117.83 o 
   3   1   2     3229.64     3252.62     60.18 o 
   4   1   2    12845.63    13258.71    222.69 o 
   5   1   2     3561.89     3289.92     65.31 o 
   6   1   2     1027.39     1018.36     27.58 o 
   7   1   2      734.17      683.31     24.80 o 
   8   1   2      701.03      722.24     31.23 o 
   9   1   2     1371.78     1362.92     45.26 o 
  10   1   2      474.06      553.27     38.01 o 
  11   1   2       37.09       92.44     22.88 o 
  12   1   2       41.37       62.28     43.89 o 
 -12   2   2       15.65       37.83     30.50 o 
 -11   2   2      556.06      488.93     45.68 o 
 -10   2   2      180.31      207.91     26.11 o 
  -9   2   2      363.98      388.87     40.28 o 
  -8   2   2      413.28      458.07     26.04 o 
  -7   2   2     1193.12     1236.87     31.95 o 
  -6   2   2     3241.60     3171.01     54.64 o 
  -5   2   2      617.28      597.86     17.34 o 
  -4   2   2     4689.36     4453.05     74.46 o 
  -3   2   2     4962.80     4917.63     79.33 o 
  -2   2   2     5499.46     5870.63     91.17 o 
  -1   2   2     1642.38     1546.85     26.68 o 
   0   2   2     1836.47     2075.55     33.69 o 
   1   2   2     1987.05     1943.67     35.85 o 
   2   2   2     5718.09     5981.38     92.84 o 
   3   2   2     5663.93     5696.42     90.35 o 
   4   2   2     4315.60     4097.54     68.83 o 
   5   2   2      565.95      524.74     22.41 o 
   6   2   2     3376.71     3290.69     68.20 o 
   7   2   2     1260.18     1280.46     33.77 o 
   8   2   2      492.01      557.30     28.86 o 
   9   2   2      416.38      412.46     23.55 o 
  10   2   2      251.94      268.40     28.78 o 
  11   2   2      549.23      672.80    114.12 o 
  12   2   2       27.40       63.63     29.27 o 
 -11   3   2      185.90      154.51     31.95 o 
 -10   3   2      352.25      403.13     47.47 o 
  -9   3   2     1748.54     1705.41     50.18 o 
  -8   3   2     1000.71      991.82     36.64 o 
  -7   3   2       54.76       66.24      9.43 o 
  -6   3   2      491.38      464.89     17.00 o 
  -5   3   2     4819.63     4796.04     82.19 o 
  -4   3   2     2555.03     2578.94     47.37 o 
  -3   3   2     2689.63     2754.37     47.98 o 
  -2   3   2      557.74      599.66     18.14 o 
  -1   3   2    18240.48    19442.46    287.67 o 
   0   3   2       36.36       80.99      7.31 o 
   1   3   2    17875.76    18850.38    281.37 o 
   2   3   2      617.88      596.82     14.10 o 
   3   3   2     3017.99     3088.96     53.83 o 
   4   3   2     2560.85     2565.81     46.89 o 
   5   3   2     4939.77     4970.13     84.26 o 
   6   3   2      599.00      597.80     25.21 o 
   7   3   2       32.33       29.57     11.20 o 
   8   3   2      995.88     1013.17     33.34 o 
   9   3   2     1880.22     1841.20     47.02 o 
  10   3   2      328.45      341.26     39.21 o 
  11   3   2      220.39      237.04     52.20 o 
 -11   4   2      330.89      424.14     52.05 o 
 -10   4   2      459.97      500.68     36.31 o 
  -9   4   2      131.02      138.15     21.29 o 
  -8   4   2      700.87      751.24     29.03 o 
  -7   4   2      724.42      692.44     22.20 o 
  -6   4   2       63.73       77.47     15.11 o 
  -5   4   2     1832.45     1885.74     39.40 o 
  -4   4   2     1335.53     1459.27     31.08 o 
  -3   4   2    17056.36    17605.78    265.40 o 
  -2   4   2     5138.44     5311.38     93.18 o 
  -1   4   2     5744.41     5929.50     79.16 o 
   0   4   2     2874.60     3275.31     53.70 o 
   1   4   2     6176.92     6489.44    111.16 o 
   2   4   2     5591.28     5707.52     77.82 o 
   3   4   2    17088.33    17867.50    295.85 o 
   4   4   2     1522.09     1622.09     33.65 o 
   5   4   2     1763.73     1770.88     37.30 o 
   6   4   2       72.59       75.96     10.08 o 
   7   4   2      833.17      854.75     39.42 o 
   8   4   2      840.62      819.26     34.66 o 
   9   4   2      169.42      164.51     19.32 o 
  10   4   2      470.27      536.90     38.09 o 
  11   4   2      302.93      327.40     60.67 o 
 -11   5   2      176.57      210.78     35.36 o 
 -10   5   2      230.48      230.64     27.63 o 
  -9   5   2      700.37      755.82     41.88 o 
  -8   5   2      824.43      831.62     40.00 o 
  -7   5   2     1317.77     1362.88     35.69 o 
  -6   5   2      563.21      596.94     24.14 o 
  -5   5   2     4087.04     3767.46     67.96 o 
  -4   5   2     8832.77     8902.03    141.12 o 
  -3   5   2     4511.71     4745.97     86.96 o 
  -2   5   2     6379.47     6597.87    104.78 o 
  -1   5   2     5589.05     6027.79     95.93 o 
   0   5   2    10098.96    11030.58    168.29 o 
   1   5   2     5713.02     6130.64     96.67 o 
   2   5   2     6343.99     6384.62     93.15 o 
   3   5   2     4610.39     4759.28     72.96 o 
   4   5   2     8814.90     8886.66    141.46 o 
   5   5   2     4128.66     3672.86     66.55 o 
   6   5   2      492.35      508.76     20.77 o 
   7   5   2     1473.60     1502.49     38.52 o 
   8   5   2      616.19      631.82     31.02 o 
   9   5   2      700.90      772.48     36.10 o 
  10   5   2      216.43      276.63     35.86 o 
  11   5   2      186.64      206.51     33.61 o 
 -11   6   2      121.95      130.57     25.46 o 
 -10   6   2      237.49      262.22     29.44 o 
  -9   6   2      407.32      448.30     34.19 o 
  -8   6   2      290.09      316.42     23.82 o 
  -7   6   2     1357.36     1377.40     36.82 o 
  -6   6   2      730.14      751.81     25.52 o 
  -5   6   2     3027.71     2838.20     54.51 o 
  -4   6   2     8171.99     8032.84    142.70 o 
  -3   6   2     1911.83     1813.08     40.73 o 
  -2   6   2     5971.12     6345.35    102.11 o 
  -1   6   2    13593.98    14254.94    217.36 o 
   0   6   2      205.84      199.52     10.33 o 
   1   6   2    13961.90    14751.60    223.84 o 
   2   6   2     6064.28     6421.05    113.34 o 
   3   6   2     1986.28     1867.21     31.78 o 
   4   6   2     8593.72     8471.87    136.17 o 
   5   6   2     3111.96     2979.50     57.32 o 
   6   6   2      748.56      738.39     25.21 o 
   7   6   2     1348.60     1339.24     53.51 o 
   8   6   2      360.14      412.81     26.64 o 
   9   6   2      451.54      487.94     34.50 o 
  10   6   2      232.08      246.70     28.62 o 
  11   6   2       99.12      130.24     31.65 o 
 -11   7   2      332.98      469.73     39.76 o 
 -10   7   2      198.32      176.29     25.70 o 
  -9   7   2      608.77      727.10     42.87 o 
  -8   7   2     1866.55     1797.05     57.43 o 
  -7   7   2      102.90       65.21     18.70 o 
  -6   7   2     1060.06     1005.38     38.72 o 
  -5   7   2     3280.59     3218.48     68.43 o 
  -4   7   2     1734.32     1860.19     46.14 o 
  -3   7   2     2801.56     2773.40     52.08 o 
  -2   7   2     1435.98     1487.79     26.78 o 
  -1   7   2     9264.58     9503.64    149.32 o 
   0   7   2     3959.27     3992.00     68.08 o 
   1   7   2    10115.08    10499.41    163.24 o 
   2   7   2     1660.96     1746.17     39.33 o 
   3   7   2     2797.38     2703.63     46.57 o 
   4   7   2     1517.02     1637.77     32.60 o 
   5   7   2     3275.97     3139.03     60.41 o 
   6   7   2     1034.45      897.74     28.80 o 
   7   7   2      119.94      109.66     19.70 o 
   8   7   2     1816.24     1762.20     51.75 o 
   9   7   2      584.46      601.11     38.98 o 
  10   7   2      173.75      195.61     30.33 o 
  11   7   2      354.69      354.54     42.53 o 
 -11   8   2       74.64       87.32     30.95 o 
 -10   8   2     1133.88     1153.00     65.51 o 
  -9   8   2        7.64       31.21     19.09 o 
  -8   8   2      269.16      253.99     27.10 o 
  -7   8   2     1732.64     1664.78     67.79 o 
  -6   8   2     1442.31     1336.81     41.12 o 
  -5   8   2      542.61      492.45     24.50 o 
  -4   8   2       53.44       26.16     15.27 o 
  -3   8   2      513.47      518.40     19.47 o 
  -2   8   2     4693.60     5127.70     73.77 o 
  -1   8   2     2502.30     2481.58     47.56 o 
   0   8   2      186.62      156.73     10.94 o 
   1   8   2     2363.53     2268.24     43.90 o 
   2   8   2     4949.99     5308.97     98.62 o 
   3   8   2      521.87      535.29     17.75 o 
   4   8   2       97.75       96.71     10.23 o 
   5   8   2      532.82      511.39     18.87 o 
   6   8   2     1425.63     1298.25     35.49 o 
   7   8   2     1695.24     1639.36     48.18 o 
   8   8   2      282.26      289.09     28.12 o 
   9   8   2        5.10       24.22     19.00 o 
  10   8   2     1174.32     1230.91     70.16 o 
  11   8   2       56.49      116.83     32.72 o 
 -10   9   2        3.58       11.67     27.90 o 
  -9   9   2      668.44      688.87     64.15 o 
  -8   9   2      409.31      381.50     42.14 o 
  -7   9   2     1073.10     1053.04     40.19 o 
  -6   9   2     1465.81     1330.01     42.17 o 
  -5   9   2     1392.16     1385.74     35.99 o 
  -4   9   2      583.67      655.25     23.99 o 
  -3   9   2      185.28      187.61     13.22 o 
  -2   9   2      477.55      469.38     15.71 o 
  -1   9   2     1413.58     1303.97     31.02 o 
   0   9   2      921.90     1011.33     26.14 o 
   1   9   2     1723.35     1634.02     35.56 o 
   2   9   2      411.91      391.56     19.49 o 
   3   9   2      146.09      162.27     11.20 o 
   4   9   2      537.03      652.52     37.18 o 
   5   9   2     1475.29     1501.50     42.05 o 
   6   9   2     1290.43     1290.08     41.56 o 
   7   9   2     1078.09     1087.50     48.04 o 
   8   9   2      412.74      381.54     32.11 o 
   9   9   2      620.80      695.21     43.85 o 
  10   9   2        2.52      -14.39     19.94 o 
 -10  10   2      435.22      443.76     38.54 o 
  -9  10   2      184.90      185.88     27.38 o 
  -8  10   2      148.75      169.68     23.48 o 
  -7  10   2      542.49      560.95     31.87 o 
  -6  10   2       52.17       93.58     19.13 o 
  -5  10   2      609.28      641.07     28.44 o 
  -4  10   2     1077.67     1066.91     31.03 o 
  -3  10   2     1636.94     1582.46     45.30 o 
  -2  10   2       12.72       23.16      6.89 o 
  -1  10   2     2378.54     2427.19     49.40 o 
   0  10   2      294.02      361.43     22.85 o 
   1  10   2     2395.45     2377.27     48.28 o 
   2  10   2       27.57       44.58     15.65 o 
   3  10   2     1426.96     1346.68     30.87 o 
   4  10   2     1130.50     1107.30     31.59 o 
   5  10   2      538.23      551.91     28.18 o 
   6  10   2       15.65       39.38     14.37 o 
   7  10   2      524.70      557.43     37.45 o 
   8  10   2      143.46      152.31     24.33 o 
   9  10   2      181.81      192.07     27.58 o 
  10  10   2      376.12      405.79     38.07 o 
 -10  11   2       55.33       60.03     27.28 o 
  -9  11   2      156.16      111.81     29.28 o 
  -8  11   2      519.91      506.34     37.73 o 
  -7  11   2      905.15      947.27     39.95 o 
  -6  11   2      268.29      245.93     21.27 o 
  -5  11   2     1006.78      979.84     32.44 o 
  -4  11   2      609.79      639.63     25.79 o 
  -3  11   2      339.18      355.78     19.08 o 
  -2  11   2     4046.89     3921.86     61.86 o 
  -1  11   2      661.18      732.01     26.06 o 
   0  11   2     2443.59     2377.35     49.53 o 
   1  11   2      583.64      624.32     25.01 o 
   2  11   2     3958.42     3708.73     77.65 o 
   3  11   2      364.08      382.82     18.11 o 
   4  11   2      502.58      518.34     32.94 o 
   5  11   2      953.92      999.88     38.31 o 
   6  11   2      274.30      265.15     26.45 o 
   7  11   2      875.76      852.60     49.59 o 
   8  11   2      510.45      456.60     36.27 o 
   9  11   2      179.82      178.59     28.19 o 
  10  11   2       46.31      112.34     27.71 o 
  -9  12   2      135.69      144.49     32.56 o 
  -8  12   2      412.25      467.12     43.25 o 
  -7  12   2     1025.86     1156.40     67.61 o 
  -6  12   2      140.28      175.90     21.38 o 
  -5  12   2       38.70       65.74     17.38 o 
  -4  12   2     1081.25     1087.41     33.65 o 
  -3  12   2     3604.09     3560.80     85.38 o 
  -2  12   2       69.82       89.04     10.23 o 
  -1  12   2      598.87      610.92     24.75 o 
   0  12   2     2132.24     1990.54     62.41 o 
   1  12   2      472.92      460.62     21.74 o 
   2  12   2       36.14       44.95     12.21 o 
   3  12   2     3307.20     3232.51     68.41 o 
   4  12   2     1075.77      978.97     37.63 o 
   5  12   2       43.02       51.79     14.66 o 
   6  12   2      129.86      119.51     22.35 o 
   7  12   2      951.97     1011.34     65.27 o 
   8  12   2      402.47      400.64     36.11 o 
   9  12   2      146.82      116.13     36.72 o 
  -9  13   2       73.48      123.33     32.19 o 
  -8  13   2      167.89      158.36     31.51 o 
  -7  13   2     1471.81     1533.76     73.65 o 
  -6  13   2      991.20     1031.97     58.00 o 
  -5  13   2      592.63      616.71     38.24 o 
  -4  13   2     1462.72     1394.51     44.46 o 
  -3  13   2     1453.31     1352.66     37.84 o 
  -2  13   2      740.97      767.11     23.88 o 
  -1  13   2      104.17      136.67     14.76 o 
   0  13   2      273.39      266.53     17.93 o 
   1  13   2      107.69      139.30     14.78 o 
   2  13   2      590.20      601.60     29.64 o 
   3  13   2     1397.28     1324.97     38.70 o 
   4  13   2     1349.02     1298.96     38.89 o 
   5  13   2      565.56      593.76     32.54 o 
   6  13   2      978.99     1054.70     50.24 o 
   7  13   2     1461.48     1621.78     64.39 o 
   8  13   2      222.68      211.28     30.55 o 
   9  13   2       60.87       68.72     23.88 o 
  -8  14   2      120.17      167.64     33.01 o 
  -7  14   2      203.29      196.05     32.89 o 
  -6  14   2      268.33      351.12     33.83 o 
  -5  14   2      202.56      217.18     26.78 o 
  -4  14   2     1477.25     1554.70     57.61 o 
  -3  14   2      762.41      824.88     35.61 o 
  -2  14   2     1048.95     1136.69     36.95 o 
  -1  14   2      874.22      925.77     41.36 o 
   0  14   2       19.45       41.70     11.75 o 
   1  14   2      895.27      921.84     45.12 o 
   2  14   2      965.44     1062.39     38.88 o 
   3  14   2      730.26      753.13     31.23 o 
   4  14   2     1328.96     1278.43     57.02 o 
   5  14   2      204.24      231.99     23.35 o 
   6  14   2      287.75      332.28     31.84 o 
   7  14   2      152.74      167.93     26.75 o 
   8  14   2      109.36      185.75     34.43 o 
  -7  15   2      390.19      401.51     55.62 o 
  -6  15   2      108.51      148.21     39.45 o 
  -5  15   2      704.37      757.62     44.41 o 
  -4  15   2       41.86       41.47     18.61 o 
  -3  15   2      281.82      296.53     24.01 o 
  -2  15   2      632.32      662.41     30.08 o 
  -1  15   2      659.42      670.09     38.32 o 
   0  15   2      336.79      285.56     23.42 o 
   1  15   2      603.29      642.62     33.38 o 
   2  15   2      626.77      700.72     43.80 o 
   3  15   2      251.57      265.16     27.59 o 
   4  15   2       26.95       49.69     17.15 o 
   5  15   2      666.19      695.74     42.52 o 
   6  15   2      135.37      145.75     30.25 o 
   7  15   2      438.93      453.10     44.44 o 
  -6  16   2      371.89      357.82     39.43 o 
  -5  16   2       13.45       19.59     19.94 o 
  -4  16   2      177.21      172.79     30.69 o 
  -3  16   2      288.00      299.95     35.37 o 
  -2  16   2      626.53      570.67     33.02 o 
  -1  16   2      114.42      143.19     24.26 o 
   0  16   2     1567.43     1505.88     50.08 o 
   1  16   2       92.38      128.25     19.54 o 
   2  16   2      565.66      535.74     44.10 o 
   3  16   2      280.59      293.45     30.15 o 
   4  16   2      119.75       85.54     22.04 o 
   5  16   2       26.93       93.55     27.92 o 
   6  16   2      390.27      436.34     44.43 o 
  -5  17   2      150.90      190.62     32.92 o 
  -4  17   2       34.02       85.35     29.90 o 
  -3  17   2       25.85       -0.03     21.96 o 
  -2  17   2      227.94      218.16     35.44 o 
  -1  17   2     1087.46     1027.14     51.27 o 
   0  17   2       48.23       70.16     19.98 o 
   1  17   2     1026.74     1040.18     50.79 o 
   2  17   2      282.65      309.36     36.64 o 
   3  17   2       30.07       91.37     22.38 o 
   4  17   2       27.33       64.48     22.11 o 
   5  17   2       91.34      146.87     31.21 o 
  -4  18   2      154.61      146.74     32.06 o 
  -3  18   2      228.70      223.04     41.18 o 
  -2  18   2      729.93      770.40     55.72 o 
  -1  18   2      621.82      657.25     43.17 o 
   0  18   2      938.54      887.88     58.82 o 
   1  18   2      661.59      641.43     87.55 o 
   2  18   2      726.44      754.21     55.76 o 
   3  18   2      296.90      322.07     39.06 o 
   4  18   2      117.45      170.82     35.68 o 
  -2  19   2      294.18      346.19     40.35 o 
  -1  19   2      609.00      618.41     51.62 o 
   0  19   2        0.40       47.74     26.27 o 
   1  19   2      594.13      611.29     52.59 o 
   2  19   2      324.51      368.72     58.49 o 
   1   0   3      692.27      746.18     14.62 o 
   2   0   3    13238.39    13719.40    205.65 o 
   3   0   3     2839.70     3031.70     51.51 o 
   4   0   3     2777.29     2856.80     50.78 o 
   5   0   3       26.15       35.00      7.39 o 
   6   0   3       21.04       50.47      8.58 o 
   7   0   3       36.46       35.72      9.69 o 
   8   0   3     2755.99     2659.92     65.85 o 
   9   0   3      560.91      621.90     32.19 o 
  10   0   3      150.76      141.15     20.36 o 
  11   0   3      549.25      537.51     74.43 o 
  12   0   3       67.17       45.25     28.93 o 
 -12   1   3      127.10      170.68     34.40 o 
 -11   1   3       88.71      120.94     29.31 o 
 -10   1   3     1140.68     1113.80     53.22 o 
  -9   1   3      890.65      937.32     38.53 o 
  -8   1   3     1308.13     1253.28     40.56 o 
  -7   1   3     2283.27     2167.05     46.23 o 
  -6   1   3      727.73      744.65     27.08 o 
  -5   1   3     4081.52     4167.70     66.26 o 
  -4   1   3     1038.89     1191.94     23.97 o 
  -3   1   3      523.50      491.86     13.34 o 
  -2   1   3    12814.64    13133.12    197.35 o 
  -1   1   3    10049.51    10453.22    171.53 o 
   0   1   3     4500.25     6071.60     92.05 o 
   1   1   3    10971.45    11672.23    160.32 o 
   2   1   3    12015.28    12199.68    201.69 o 
   3   1   3      512.34      484.49     16.03 o 
   4   1   3     1222.79     1307.25     30.93 o 
   5   1   3     4375.48     4581.87     86.19 o 
   6   1   3      651.03      612.80     25.46 o 
   7   1   3     2150.29     2022.40     44.58 o 
   8   1   3     1326.79     1281.24     36.24 o 
   9   1   3      734.69      713.01     34.00 o 
  10   1   3     1121.85     1121.54     44.54 o 
  11   1   3       73.14       78.87     22.62 o 
  12   1   3      145.27      165.60     34.32 o 
 -12   2   3       60.35       59.25     30.22 o 
 -11   2   3      220.37      192.70     33.22 o 
 -10   2   3      436.48      446.61     41.94 o 
  -9   2   3     1209.45     1208.57     43.54 o 
  -8   2   3     1358.08     1292.16     41.09 o 
  -7   2   3     1631.69     1543.77     36.19 o 
  -6   2   3      886.54      849.28     27.22 o 
  -5   2   3     1287.43     1282.72     26.50 o 
  -4   2   3    11049.02    11422.46    162.63 o 
  -3   2   3       96.98      125.70      7.96 o 
  -2   2   3       22.99      102.29     17.50 o 
  -1   2   3      415.25      488.71     17.79 o 
   0   2   3       10.44       31.92      4.85 o 
   1   2   3      469.60      509.89     11.63 o 
   2   2   3       30.60       57.29      8.73 o 
   3   2   3      184.09      200.45     12.23 o 
   4   2   3    11243.09    11570.68    196.71 o 
   5   2   3     1500.59     1453.11     35.80 o 
   6   2   3      808.10      781.86     45.80 o 
   7   2   3     1533.07     1517.33     41.23 o 
   8   2   3     1227.10     1238.84     35.93 o 
   9   2   3     1213.69     1288.93     44.90 o 
  10   2   3      402.10      432.67     34.65 o 
  11   2   3      171.41      147.71     37.70 o 
  12   2   3       43.94       51.12     37.50 o 
 -11   3   3       32.33       44.16     24.79 o 
 -10   3   3      894.61      877.92     47.17 o 
  -9   3   3      850.14      842.84     43.20 o 
  -8   3   3      113.87      121.50     16.93 o 
  -7   3   3      244.68      252.62     21.44 o 
  -6   3   3     4111.88     4044.35     66.68 o 
  -5   3   3     2970.48     2884.80     49.03 o 
  -4   3   3     5559.41     5429.22     89.26 o 
  -3   3   3     7849.41     8267.05    128.70 o 
  -2   3   3     5466.05     5910.63    101.98 o 
  -1   3   3     9624.49    10040.90    151.43 o 
   0   3   3    19642.31    21608.86    320.82 o 
   1   3   3    10546.90    11037.88    167.30 o 
   2   3   3     5304.48     5416.80     79.00 o 
   3   3   3     7646.07     8201.71    128.02 o 
   4   3   3     5825.70     5730.57     93.46 o 
   5   3   3     3099.37     2906.92     60.60 o 
   6   3   3     4329.67     4333.46     86.10 o 
   7   3   3      186.54      164.19     16.36 o 
   8   3   3      137.16      163.74     20.60 o 
   9   3   3      764.25      770.54     31.33 o 
  10   3   3      839.34      900.99     58.27 o 
  11   3   3       43.95       92.13     24.03 o 
 -11   4   3      292.69      310.64     32.30 o 
 -10   4   3      694.64      825.54     46.57 o 
  -9   4   3       90.82       87.19     20.39 o 
  -8   4   3      347.59      329.82     20.44 o 
  -7   4   3      255.86      255.34     17.01 o 
  -6   4   3       85.47       86.16     10.86 o 
  -5   4   3     6595.80     6194.91    103.10 o 
  -4   4   3     5256.05     5304.08     87.98 o 
  -3   4   3      851.45      896.09     20.61 o 
  -2   4   3     2054.33     2195.93     43.42 o 
  -1   4   3     5134.96     5612.31     81.69 o 
   0   4   3    23967.42    26261.24    389.47 o 
   1   4   3     5985.97     6564.45    112.48 o 
   2   4   3     1922.25     1976.99     33.85 o 
   3   4   3      867.67      892.33     21.43 o 
   4   4   3     5719.69     5658.09     93.20 o 
   5   4   3     7231.53     6942.38    113.78 o 
   6   4   3       49.21       50.92     10.97 o 
   7   4   3      316.09      315.47     21.24 o 
   8   4   3      331.69      330.73     23.62 o 
   9   4   3      121.80      150.58     17.15 o 
  10   4   3      624.26      719.95     50.60 o 
  11   4   3      340.32      356.28     41.47 o 
 -11   5   3       64.64      114.21     24.57 o 
 -10   5   3      436.40      422.41     34.61 o 
  -9   5   3      134.70      196.50     24.79 o 
  -8   5   3      289.07      325.89     23.84 o 
  -7   5   3       52.65       61.86     12.60 o 
  -6   5   3     3979.51     3696.69     68.73 o 
  -5   5   3     3161.02     2982.35     71.51 o 
  -4   5   3     7990.84     7833.78    125.20 o 
  -3   5   3     1585.13     1861.83     40.76 o 
  -2   5   3     5455.37     5671.71     99.83 o 
  -1   5   3     8121.48     8486.49    112.00 o 
   0   5   3     5841.84     6002.98     95.00 o 
   1   5   3     7566.50     7834.95    134.31 o 
   2   5   3     5568.38     5712.62     84.07 o 
   3   5   3     1719.85     1891.07     32.97 o 
   4   5   3     8186.48     8167.38    131.27 o 
   5   5   3     3457.75     3319.43     61.43 o 
   6   5   3     4327.00     4194.53     76.26 o 
   7   5   3       58.17       36.63     12.68 o 
   8   5   3      250.29      264.03     22.15 o 
   9   5   3       96.09       72.99     16.43 o 
  10   5   3      436.72      375.22     39.43 o 
  11   5   3       48.39       38.37     26.94 o 
 -11   6   3       55.24       64.12     23.18 o 
 -10   6   3      541.96      557.73     40.62 o 
  -9   6   3      129.63      160.10     23.69 o 
  -8   6   3     1079.75     1017.55     39.48 o 
  -7   6   3      557.43      516.89     34.53 o 
  -6   6   3     2205.73     2141.57     45.76 o 
  -5   6   3     4004.31     3872.35     69.78 o 
  -4   6   3      325.01      352.70     18.29 o 
  -3   6   3     2206.37     2263.96     47.98 o 
  -2   6   3       28.13       88.32      7.38 o 
  -1   6   3     3609.29     3638.09     62.57 o 
   0   6   3     1537.65     1645.08     32.25 o 
   1   6   3     3864.71     4023.31     67.27 o 
   2   6   3       61.33       90.92      8.93 o 
   3   6   3     2306.39     2430.06     47.14 o 
   4   6   3      242.44      254.38     11.31 o 
   5   6   3     4460.94     4454.45     79.32 o 
   6   6   3     2346.57     2302.73     54.74 o 
   7   6   3      684.39      701.88     31.62 o 
   8   6   3      975.73      991.60     43.44 o 
   9   6   3      107.45      138.32     21.28 o 
  10   6   3      527.94      577.62     47.61 o 
  11   6   3       56.79       51.90     27.44 o 
 -11   7   3      121.81      168.66     28.31 o 
 -10   7   3      117.24      146.68     26.04 o 
  -9   7   3      551.89      513.00     36.96 o 
  -8   7   3      909.56      922.25     40.62 o 
  -7   7   3      668.11      619.55     30.39 o 
  -6   7   3      315.84      340.32     25.26 o 
  -5   7   3      744.36      697.35     28.10 o 
  -4   7   3     3320.08     3302.68     67.85 o 
  -3   7   3      405.69      363.69     16.06 o 
  -2   7   3     2173.27     2085.96     37.65 o 
  -1   7   3     2124.24     2201.37     42.32 o 
   0   7   3     4823.44     4835.55     80.49 o 
   1   7   3     2431.40     2509.69     46.06 o 
   2   7   3     1830.74     1683.63     56.70 o 
   3   7   3      319.85      308.88     15.26 o 
   4   7   3     3461.78     3385.98     57.03 o 
   5   7   3      765.38      736.65     25.04 o 
   6   7   3      352.72      337.70     18.53 o 
   7   7   3      629.26      611.30     30.51 o 
   8   7   3      974.60      971.64     39.73 o 
   9   7   3      507.62      508.53     36.23 o 
  10   7   3      125.53      150.38     30.07 o 
  11   7   3      106.97      193.67     34.81 o 
 -11   8   3       43.29       51.26     23.60 o 
 -10   8   3       44.78       51.12     29.67 o 
  -9   8   3       69.89       75.72     20.83 o 
  -8   8   3     1663.39     1677.44     51.36 o 
  -7   8   3     1066.42     1101.99     40.38 o 
  -6   8   3       68.88       62.89     13.46 o 
  -5   8   3      577.08      565.87     28.87 o 
  -4   8   3      920.66      852.55     32.68 o 
  -3   8   3     1144.05     1041.73     27.13 o 
  -2   8   3     5878.73     5844.12     90.17 o 
  -1   8   3      148.29      163.82     12.59 o 
   0   8   3      573.47      635.97     33.07 o 
   1   8   3       85.75      103.57      9.11 o 
   2   8   3     6066.97     5934.52    108.91 o 
   3   8   3     1352.25     1186.70     31.03 o 
   4   8   3      753.00      739.63     22.72 o 
   5   8   3      566.14      571.87     18.97 o 
   6   8   3      100.00      121.32     13.16 o 
   7   8   3     1058.82     1065.31     39.96 o 
   8   8   3     1525.17     1479.98     49.21 o 
   9   8   3       52.54       87.85     21.60 o 
  10   8   3       53.49       42.89     27.31 o 
  11   8   3       41.46       84.14     29.56 o 
 -10   9   3      242.63      326.99     33.67 o 
  -9   9   3      803.66      792.99     45.95 o 
  -8   9   3      672.66      726.05     45.16 o 
  -7   9   3      329.40      372.19     25.74 o 
  -6   9   3      978.39      955.71     44.31 o 
  -5   9   3     1325.81     1243.91     34.53 o 
  -4   9   3     4415.21     4339.67     78.75 o 
  -3   9   3      299.28      357.87     17.41 o 
  -2   9   3     6214.46     6162.94     87.83 o 
  -1   9   3     6126.83     6148.36    103.30 o 
   0   9   3     3413.86     3401.91     62.02 o 
   1   9   3     5836.30     5806.25     97.57 o 
   2   9   3     6195.05     6140.22    113.72 o 
   3   9   3      365.03      413.47     16.61 o 
   4   9   3     4217.96     4034.30     73.62 o 
   5   9   3     1265.64     1216.27     38.24 o 
   6   9   3      888.13      880.85     35.73 o 
   7   9   3      356.36      368.60     27.80 o 
   8   9   3      661.70      674.62     41.14 o 
   9   9   3      734.63      641.90     44.02 o 
  10   9   3      271.08      293.41     32.78 o 
 -10  10   3       56.28      147.61     31.42 o 
  -9  10   3      121.60      135.49     25.25 o 
  -8  10   3      355.06      351.77     37.77 o 
  -7  10   3      719.33      719.19     34.54 o 
  -6  10   3     1201.31     1186.80     38.76 o 
  -5  10   3      395.64      409.58     21.31 o 
  -4  10   3       29.04       34.74     11.30 o 
  -3  10   3     4401.05     4194.93     76.64 o 
  -2  10   3     2832.89     2880.68     47.37 o 
  -1  10   3     2752.53     2788.96     55.65 o 
   0  10   3     1419.30     1479.63     35.11 o 
   1  10   3     2797.60     2837.15     73.00 o 
   2  10   3     3041.78     3038.91     65.17 o 
   3  10   3     4302.55     3992.26     67.60 o 
   4  10   3       19.56       19.91     10.15 o 
   5  10   3      320.82      342.47     25.08 o 
   6  10   3     1159.25     1094.42     60.14 o 
   7  10   3      699.36      657.62     39.73 o 
   8  10   3      273.94      296.60     30.04 o 
   9  10   3      166.78      162.10     26.25 o 
  10  10   3       66.07      106.67     39.53 o 
  -9  11   3      281.94      264.27     36.66 o 
  -8  11   3       53.32      110.07     26.96 o 
  -7  11   3       94.72       87.52     25.08 o 
  -6  11   3      307.60      390.08     22.92 o 
  -5  11   3      387.64      401.88     24.51 o 
  -4  11   3     4598.42     4329.57     80.90 o 
  -3  11   3      264.59      266.74     17.23 o 
  -2  11   3     2119.42     2106.02     38.35 o 
  -1  11   3      255.04      313.74     18.92 o 
   0  11   3     2618.23     2812.44     56.22 o 
   1  11   3      246.66      279.21     16.27 o 
   2  11   3     2189.85     2189.39     77.28 o 
   3  11   3      326.87      314.41     16.61 o 
   4  11   3     4360.98     3956.64    122.49 o 
   5  11   3      309.87      384.84     24.87 o 
   6  11   3      253.30      248.21     29.51 o 
   7  11   3       62.52       77.78     20.97 o 
   8  11   3       50.35       19.78     21.22 o 
   9  11   3      280.73      312.45     33.34 o 
  -9  12   3      187.94      153.94     32.73 o 
  -8  12   3      102.10       80.42     27.01 o 
  -7  12   3        8.03       19.58     18.52 o 
  -6  12   3      831.57      852.35     48.16 o 
  -5  12   3     1084.17     1007.78     43.78 o 
  -4  12   3      324.84      275.11     19.27 o 
  -3  12   3      630.25      645.60     26.01 o 
  -2  12   3      172.40      189.17     12.28 o 
  -1  12   3     1468.81     1373.59     36.30 o 
   0  12   3      197.68      211.13     15.38 o 
   1  12   3     1431.25     1422.40     36.29 o 
   2  12   3      131.88      122.60     15.23 o 
   3  12   3      581.42      584.17     30.65 o 
   4  12   3      298.79      275.45     22.07 o 
   5  12   3      941.26      916.05     43.50 o 
   6  12   3      828.57      742.68     42.41 o 
   7  12   3       18.02       34.86     27.26 o 
   8  12   3       99.57       87.34     22.61 o 
   9  12   3      217.93      272.64     32.50 o 
  -8  13   3      106.05      119.66     29.58 o 
  -7  13   3       64.07       86.54     21.95 o 
  -6  13   3      356.97      366.23     40.09 o 
  -5  13   3      955.79      899.72     44.98 o 
  -4  13   3      822.79      874.37     36.38 o 
  -3  13   3      488.42      512.30     28.22 o 
  -2  13   3      816.78      824.45     30.59 o 
  -1  13   3     1090.58     1002.97     32.58 o 
   0  13   3     1196.38     1119.08     33.57 o 
   1  13   3     1066.95      971.06     31.42 o 
   2  13   3      854.97      932.73     36.26 o 
   3  13   3      437.64      504.31     25.82 o 
   4  13   3      724.33      708.69     30.66 o 
   5  13   3      845.81      791.23     39.31 o 
   6  13   3      279.44      269.53     28.85 o 
   7  13   3       87.30       72.06     22.66 o 
   8  13   3      117.94      152.15     27.25 o 
  -8  14   3        5.27        7.51     31.75 o 
  -7  14   3      202.64      252.73     34.85 o 
  -6  14   3      271.86      296.90     29.86 o 
  -5  14   3      178.56      197.20     24.64 o 
  -4  14   3     1377.67     1356.93     47.08 o 
  -3  14   3      677.98      665.21     32.55 o 
  -2  14   3      190.62      278.62     20.75 o 
  -1  14   3     1525.61     1511.19     56.01 o 
   0  14   3        7.60        8.08     12.57 o 
   1  14   3     1535.51     1551.03     51.56 o 
   2  14   3      194.05      245.76     25.61 o 
   3  14   3      595.61      595.87     28.68 o 
   4  14   3     1286.73     1189.92     39.99 o 
   5  14   3      121.46      151.81     35.64 o 
   6  14   3      274.01      271.38     29.70 o 
   7  14   3      168.86      156.30     25.80 o 
   8  14   3       11.86       26.03     22.52 o 
  -7  15   3       95.52       82.10     27.15 o 
  -6  15   3      736.99      734.85     45.29 o 
  -5  15   3      129.14       89.62     22.06 o 
  -4  15   3       62.04       58.87     19.37 o 
  -3  15   3     1503.58     1511.61     57.15 o 
  -2  15   3     1742.62     1792.46     53.32 o 
  -1  15   3      611.96      574.68     32.35 o 
   0  15   3      128.85      121.94     17.63 o 
   1  15   3      690.30      600.87     32.67 o 
   2  15   3     1608.80     1558.24     57.96 o 
   3  15   3     1455.01     1363.63     61.13 o 
   4  15   3       79.38       82.26     16.73 o 
   5  15   3      126.93      145.24     24.50 o 
   6  15   3      687.40      652.88     55.09 o 
   7  15   3       97.12      101.80     36.11 o 
  -6  16   3       37.61       43.92     36.13 o 
  -5  16   3      206.33      254.94     43.33 o 
  -4  16   3      310.60      297.06     39.19 o 
  -3  16   3      518.17      515.12     36.85 o 
  -2  16   3      465.33      485.13     32.54 o 
  -1  16   3      710.54      687.15     45.94 o 
   0  16   3        0.10       33.49     15.88 o 
   1  16   3      660.15      683.42     54.52 o 
   2  16   3      424.71      428.97     34.11 o 
   3  16   3      420.90      379.88     25.44 o 
   4  16   3      310.61      327.63     24.77 o 
   5  16   3      209.46      171.32     33.07 o 
   6  16   3       29.54       53.99     26.31 o 
  -5  17   3       54.47       59.64     26.51 o 
  -4  17   3      225.77      282.12     48.95 o 
  -3  17   3      140.75      145.21     39.99 o 
  -2  17   3      270.26      270.91     36.00 o 
  -1  17   3      559.46      549.72     34.23 o 
   0  17   3        4.35       29.02     17.11 o 
   1  17   3      520.40      523.31     49.88 o 
   2  17   3      275.52      319.89     43.54 o 
   3  17   3      145.07      213.97     28.64 o 
   4  17   3      247.05      268.62     30.86 o 
   5  17   3       67.67       44.19     25.28 o 
  -4  18   3      262.35      243.09     38.18 o 
  -3  18   3        1.49       44.04     25.90 o 
  -2  18   3      242.32      228.41     34.36 o 
  -1  18   3       39.73       47.58     21.04 o 
   0  18   3      108.13      127.64     30.54 o 
   1  18   3       49.00       30.02     26.41 o 
   2  18   3      222.29      197.24     29.13 o 
   3  18   3        2.33       40.71     23.49 o 
   4  18   3      313.31      342.02     41.42 o 
  -2  19   3        2.07       36.46     26.01 o 
  -1  19   3      156.94      191.17     32.13 o 
   0  19   3       47.95      111.03     28.44 o 
   1  19   3      181.70      192.49     33.72 o 
   2  19   3        0.29      -19.16     24.46 o 
   0   0   4      458.45      516.45     16.33 o 
   1   0   4       78.61      108.16      5.72 o 
   2   0   4     1242.51     1311.95     25.09 o 
   3   0   4    13849.13    14265.12    215.80 o 
   4   0   4     1651.30     1828.92     35.78 o 
   5   0   4     4019.85     3667.75     70.95 o 
   6   0   4     2071.69     1903.00     40.66 o 
   7   0   4     1061.25     1051.60     30.05 o 
   8   0   4      167.82      121.76     16.87 o 
   9   0   4     5381.30     4952.89    104.27 o 
  10   0   4      174.71      213.79     22.76 o 
  11   0   4      219.96      141.58     31.19 o 
  12   0   4      303.07      295.15     52.28 o 
 -12   1   4       61.47      145.60     32.66 o 
 -11   1   4       25.50       53.22     26.07 o 
 -10   1   4      649.65      644.88     40.31 o 
  -9   1   4     1000.27      875.23     37.38 o 
  -8   1   4     1743.61     1711.71     47.61 o 
  -7   1   4      639.49      651.77     23.05 o 
  -6   1   4     3882.94     3849.25     64.18 o 
  -5   1   4     4661.00     4565.20     72.00 o 
  -4   1   4     8183.10     8406.02    122.31 o 
  -3   1   4     3556.29     3795.13     63.75 o 
  -2   1   4    30701.54    32809.94    531.46 o 
  -1   1   4     5850.89     5990.99    100.36 o 
   0   1   4     1036.11     1143.53     20.97 o 
   1   1   4     5831.38     6029.33    102.48 o 
   2   1   4    31773.81    33961.79    502.11 o 
   3   1   4     3811.85     3940.74     71.99 o 
   4   1   4     8336.64     8520.99    147.48 o 
   5   1   4     4527.30     4466.43     84.63 o 
   6   1   4     3693.19     3611.52     72.89 o 
   7   1   4      705.75      676.89     24.50 o 
   8   1   4     1854.45     1824.73     43.93 o 
   9   1   4      953.00      955.00     39.18 o 
  10   1   4      677.85      678.11     36.16 o 
  11   1   4       27.77       62.64     36.43 o 
  12   1   4       43.20       60.32     30.86 o 
 -11   2   4      596.96      567.74     41.09 o 
 -10   2   4      107.00      109.58     22.69 o 
  -9   2   4     1007.69      991.25     39.51 o 
  -8   2   4     1548.29     1577.02     51.49 o 
  -7   2   4      410.03      432.06     21.07 o 
  -6   2   4     2227.81     2102.23     39.66 o 
  -5   2   4     4220.17     4049.89     64.54 o 
  -4   2   4     1532.33     1601.18     33.13 o 
  -3   2   4     5659.49     5556.46     89.42 o 
  -2   2   4    13476.72    14517.60    218.35 o 
  -1   2   4    31287.70    33880.53    497.81 o 
   0   2   4    30275.88    34019.77    501.39 o 
   1   2   4    32888.64    35878.03    530.87 o 
   2   2   4    14588.02    15509.95    253.24 o 
   3   2   4     5917.95     5803.39    102.74 o 
   4   2   4     1858.28     1860.32     62.54 o 
   5   2   4     3907.58     3753.07     73.90 o 
   6   2   4     2435.25     2268.63     63.90 o 
   7   2   4      487.82      484.27     24.35 o 
   8   2   4     1370.85     1326.32     37.32 o 
   9   2   4     1035.00     1022.52     40.75 o 
  10   2   4      129.00      173.37     22.33 o 
  11   2   4      584.78      628.92     42.59 o 
 -11   3   4      179.12      183.62     27.13 o 
 -10   3   4      218.55      203.03     26.62 o 
  -9   3   4     2049.77     1976.67     63.67 o 
  -8   3   4      430.81      470.04     24.01 o 
  -7   3   4      344.09      338.33     19.16 o 
  -6   3   4      236.52      250.50     11.96 o 
  -5   3   4     6437.29     6227.83     94.40 o 
  -4   3   4     7441.42     7564.30    120.71 o 
  -3   3   4    11659.83    12359.96    188.70 o 
  -2   3   4    11108.95    12049.65    200.25 o 
  -1   3   4     3706.91     3813.46     68.10 o 
   0   3   4     8627.03     8561.36    144.22 o 
   1   3   4     4078.75     4195.12     67.49 o 
   2   3   4    10473.90    11068.01    155.10 o 
   3   3   4    12249.72    12715.94    214.41 o 
   4   3   4     7213.34     7280.62    129.43 o 
   5   3   4     6373.36     6238.33    115.00 o 
   6   3   4      232.28      218.21     16.72 o 
   7   3   4      281.62      291.42     21.58 o 
   8   3   4      480.42      584.33     29.41 o 
   9   3   4     2087.68     2042.93     56.43 o 
  10   3   4      214.96      221.93     26.99 o 
  11   3   4      192.07      221.18     29.47 o 
 -11   4   4      183.70      161.95     27.01 o 
 -10   4   4      232.50      263.05     28.95 o 
  -9   4   4      116.03      101.96     22.45 o 
  -8   4   4     1775.72     1642.84     74.93 o 
  -7   4   4      927.87      977.88     30.53 o 
  -6   4   4     1138.85     1080.26     25.64 o 
  -5   4   4      921.68      863.74     24.26 o 
  -4   4   4     3603.99     3610.73     63.09 o 
  -3   4   4     8199.46     8097.91    139.98 o 
  -2   4   4     5587.12     5596.61     98.11 o 
  -1   4   4     8787.27     9272.65    143.16 o 
   0   4   4    17176.76    19009.39    284.21 o 
   1   4   4     9259.79     9747.20    163.82 o 
   2   4   4     6147.43     6199.26     91.03 o 
   3   4   4     8084.47     8114.18    128.08 o 
   4   4   4     3650.10     3563.06     62.57 o 
   5   4   4      886.01      855.58     25.74 o 
   6   4   4     1274.81     1205.93     40.21 o 
   7   4   4     1037.73     1088.01     36.86 o 
   8   4   4     1542.89     1528.66     45.81 o 
   9   4   4      107.86      100.33     21.49 o 
  10   4   4      224.08      182.61     25.62 o 
  11   4   4      164.58      197.40     41.29 o 
 -11   5   4      509.51      600.31     56.13 o 
 -10   5   4       20.70       33.78     21.33 o 
  -9   5   4      480.90      491.83     33.98 o 
  -8   5   4     1268.12     1252.51     43.22 o 
  -7   5   4     1754.08     1706.81     52.12 o 
  -6   5   4     1801.72     1616.78     38.62 o 
  -5   5   4      897.43      950.91     25.84 o 
  -4   5   4     1850.18     1856.31     42.79 o 
  -3   5   4     5724.90     6194.33    110.69 o 
  -2   5   4      945.75      917.55     24.10 o 
  -1   5   4     1787.31     1867.65     35.61 o 
   0   5   4      624.38      715.73     17.09 o 
   1   5   4     1736.69     1742.29     52.51 o 
   2   5   4     1178.41     1147.82     33.90 o 
   3   5   4     6100.88     6400.30     95.82 o 
   4   5   4     1738.10     1823.68     37.75 o 
   5   5   4      802.04      812.59     23.96 o 
   6   5   4     1744.08     1582.27     39.40 o 
   7   5   4     2053.78     1929.99     66.15 o 
   8   5   4     1138.26     1175.13     41.94 o 
   9   5   4      400.94      500.03     30.31 o 
  10   5   4       29.52        5.53     18.83 o 
  11   5   4      496.44      599.06     51.19 o 
 -11   6   4       25.96       25.92     21.92 o 
 -10   6   4        2.02      -24.05     21.73 o 
  -9   6   4      615.59      599.39     48.11 o 
  -8   6   4      792.78      727.56     37.76 o 
  -7   6   4      522.88      508.68     27.84 o 
  -6   6   4     1425.10     1333.66     39.27 o 
  -5   6   4     4664.85     4624.64     80.66 o 
  -4   6   4     4876.84     4635.79     88.54 o 
  -3   6   4      266.14      276.49     21.71 o 
  -2   6   4     3853.20     3942.23     62.18 o 
  -1   6   4    12970.74    13847.92    180.16 o 
   0   6   4      937.13      920.89     27.49 o 
   1   6   4    12938.74    13516.17    227.36 o 
   2   6   4     3854.38     3945.91     73.45 o 
   3   6   4      371.37      363.92     14.88 o 
   4   6   4     4990.05     4711.25     81.86 o 
   5   6   4     4462.50     4258.07     76.36 o 
   6   6   4     1633.23     1557.66     43.14 o 
   7   6   4      552.76      546.40     45.25 o 
   8   6   4      711.07      662.97     33.59 o 
   9   6   4      610.84      550.62     31.99 o 
  10   6   4        2.43       38.27     23.02 o 
  11   6   4       20.77       32.71     25.61 o 
 -11   7   4      633.82      692.32     46.90 o 
 -10   7   4      101.24       87.51     23.57 o 
  -9   7   4       38.31       66.07     20.41 o 
  -8   7   4      693.81      708.08     34.56 o 
  -7   7   4       18.67       28.62     13.20 o 
  -6   7   4     1097.57     1047.91     36.62 o 
  -5   7   4       12.93       20.16      9.91 o 
  -4   7   4     1247.07     1279.41     34.34 o 
  -3   7   4     7577.98     7627.29    123.67 o 
  -2   7   4      846.08      830.51     20.50 o 
  -1   7   4     6129.49     6344.34    103.79 o 
   0   7   4     2093.78     1875.36     37.05 o 
   1   7   4     6413.63     6697.33    119.71 o 
   2   7   4      910.39      899.93     25.07 o 
   3   7   4     7868.83     8093.99    119.34 o 
   4   7   4     1042.14     1053.33     28.04 o 
   5   7   4       46.68       50.88     13.01 o 
   6   7   4     1312.12     1276.35     88.24 o 
   7   7   4        8.58       41.08     13.49 o 
   8   7   4      699.72      677.25     34.85 o 
   9   7   4       37.50       48.04     17.31 o 
  10   7   4       62.00       91.30     27.94 o 
  11   7   4      649.14      758.76     58.10 o 
 -10   8   4      472.21      511.91     39.68 o 
  -9   8   4       32.34       22.11     19.20 o 
  -8   8   4      194.61      215.37     22.29 o 
  -7   8   4     1425.80     1363.22     44.42 o 
  -6   8   4       71.86       60.59     16.67 o 
  -5   8   4     2177.22     2039.67     49.93 o 
  -4   8   4      390.34      406.72     19.11 o 
  -3   8   4      107.43      126.87     10.75 o 
  -2   8   4     5109.53     5098.73     79.99 o 
  -1   8   4     4845.55     4989.60     85.13 o 
   0   8   4     5096.18     5092.88     85.86 o 
   1   8   4     4575.25     4615.00     78.47 o 
   2   8   4     5271.80     5219.61     97.38 o 
   3   8   4      111.96      147.75     10.27 o 
   4   8   4      278.34      297.24     18.65 o 
   5   8   4     2381.41     2320.94     49.61 o 
   6   8   4      133.52      148.59     17.30 o 
   7   8   4     1421.29     1384.44     45.53 o 
   8   8   4      191.30      179.55     21.14 o 
   9   8   4       36.76       27.70     18.83 o 
  10   8   4      529.11      696.52     54.68 o 
 -10   9   4        3.24       16.57     20.67 o 
  -9   9   4      465.09      515.07     46.75 o 
  -8   9   4      420.10      442.91     34.85 o 
  -7   9   4      308.95      312.83     24.23 o 
  -6   9   4     1476.70     1438.59     43.97 o 
  -5   9   4      189.95      207.84     15.77 o 
  -4   9   4      685.18      705.57     24.96 o 
  -3   9   4     1834.92     1647.47     37.30 o 
  -2   9   4     1633.89     1591.64     34.62 o 
  -1   9   4     1894.65     1827.76     39.32 o 
   0   9   4     5834.82     6055.62    101.53 o 
   1   9   4     1965.09     1880.65     53.75 o 
   2   9   4     1608.28     1505.54     37.75 o 
   3   9   4     1733.12     1517.85     43.21 o 
   4   9   4      810.53      822.22     27.99 o 
   5   9   4      253.41      253.36     21.11 o 
   6   9   4     1428.42     1381.50     44.90 o 
   7   9   4      316.24      331.64     25.46 o 
   8   9   4      398.88      347.61     42.10 o 
   9   9   4      450.36      431.91     35.95 o 
  10   9   4        1.09        1.73     20.92 o 
 -10  10   4       32.17       72.40     28.57 o 
  -9  10   4      381.32      420.53     42.43 o 
  -8  10   4      226.16      215.52     22.93 o 
  -7  10   4      595.59      636.50     32.96 o 
  -6  10   4      214.28      203.28     18.14 o 
  -5  10   4      321.29      362.58     20.33 o 
  -4  10   4     2203.76     2226.56     48.32 o 
  -3  10   4      809.26      918.61     46.18 o 
  -2  10   4     1578.32     1596.60     33.53 o 
  -1  10   4     3362.20     3204.77     61.40 o 
   0  10   4      827.15      859.46     25.92 o 
   1  10   4     3491.46     3440.76     63.73 o 
   2  10   4     1449.69     1436.00     38.05 o 
   3  10   4      685.44      782.46     24.70 o 
   4  10   4     2212.85     2099.07     47.21 o 
   5  10   4      224.76      168.71     17.69 o 
   6  10   4      200.24      221.34     26.62 o 
   7  10   4      580.67      586.70     38.36 o 
   8  10   4      214.45      232.32     28.20 o 
   9  10   4      325.79      326.42     43.54 o 
  10  10   4       28.54       90.25     25.54 o 
  -9  11   4       70.21      153.27     31.13 o 
  -8  11   4      240.64      285.36     36.10 o 
  -7  11   4     1311.02     1204.23     52.47 o 
  -6  11   4       65.74       98.64     15.78 o 
  -5  11   4      181.11      195.69     18.75 o 
  -4  11   4      245.66      240.94     18.11 o 
  -3  11   4     2466.29     2408.94     56.33 o 
  -2  11   4     2353.48     2412.38     42.16 o 
  -1  11   4      922.25      968.25     29.90 o 
   0  11   4      280.07      262.83     15.89 o 
   1  11   4      815.28      857.32     26.89 o 
   2  11   4     2279.36     2231.25     74.36 o 
   3  11   4     2288.12     2192.04     47.01 o 
   4  11   4      184.64      185.25     16.54 o 
   5  11   4      173.13      166.35     18.61 o 
   6  11   4       63.08      130.50     22.42 o 
   7  11   4     1196.94     1063.52     50.79 o 
   8  11   4      189.06      197.10     36.05 o 
   9  11   4      101.91      132.82     26.06 o 
  -9  12   4      523.49      624.48     52.62 o 
  -8  12   4      325.27      308.45     49.79 o 
  -7  12   4      130.72      132.86     23.09 o 
  -6  12   4     1143.50     1123.28     42.15 o 
  -5  12   4     1009.46      903.88     41.89 o 
  -4  12   4     1965.10     1898.90     51.44 o 
  -3  12   4     2253.63     2196.16     55.58 o 
  -2  12   4     2184.98     2106.30     47.79 o 
  -1  12   4      342.03      393.08     20.34 o 
   0  12   4      555.19      595.83     23.85 o 
   1  12   4      281.03      346.66     21.70 o 
   2  12   4     2144.89     1957.84     50.17 o 
   3  12   4     2113.46     2083.16     48.89 o 
   4  12   4     1876.67     1799.45     45.32 o 
   5  12   4     1010.62      944.92     38.88 o 
   6  12   4     1125.99     1093.61     50.96 o 
   7  12   4       99.46       90.66     21.91 o 
   8  12   4      335.03      417.08     37.01 o 
   9  12   4      482.59      506.40     40.41 o 
  -8  13   4       13.30       34.67     25.58 o 
  -7  13   4      302.11      292.97     30.18 o 
  -6  13   4      225.19      180.80     24.64 o 
  -5  13   4      716.30      787.34     44.68 o 
  -4  13   4      425.32      469.14     27.93 o 
  -3  13   4     2587.47     2522.47     62.41 o 
  -2  13   4      356.94      404.15     23.11 o 
  -1  13   4      495.33      529.21     24.78 o 
   0  13   4      583.92      562.83     29.02 o 
   1  13   4      534.37      546.21     28.53 o 
   2  13   4      260.51      262.12     21.11 o 
   3  13   4     2288.97     2019.49     52.73 o 
   4  13   4      434.71      465.67     25.90 o 
   5  13   4      769.02      779.62     43.25 o 
   6  13   4      228.59      211.78     37.97 o 
   7  13   4      285.39      316.62     32.55 o 
   8  13   4       22.81       58.19     21.07 o 
  -8  14   4      178.70      186.39     34.34 o 
  -7  14   4       51.94       89.20     25.18 o 
  -6  14   4      309.16      322.91     31.38 o 
  -5  14   4       81.58       89.93     21.44 o 
  -4  14   4      335.12      317.52     24.13 o 
  -3  14   4      469.95      494.21     28.78 o 
  -2  14   4     2085.29     1926.93     98.14 o 
  -1  14   4      379.53      431.13     27.35 o 
   0  14   4      881.75      853.97     36.64 o 
   1  14   4      291.93      289.52     22.87 o 
   2  14   4     2070.25     1981.69     71.43 o 
   3  14   4      513.83      519.89     30.69 o 
   4  14   4      377.48      375.44     24.56 o 
   5  14   4       70.74       64.20     20.58 o 
   6  14   4      357.86      403.41     34.41 o 
   7  14   4       35.67       31.16     20.59 o 
   8  14   4      213.30      246.19     31.97 o 
  -7  15   4       67.45      108.75     29.13 o 
  -6  15   4       56.02       35.85     21.01 o 
  -5  15   4      614.06      557.54     46.93 o 
  -4  15   4      238.37      219.35     25.87 o 
  -3  15   4        8.82       -5.67     16.98 o 
  -2  15   4      476.59      451.59     29.51 o 
  -1  15   4      204.42      230.66     22.13 o 
   0  15   4      335.72      390.57     27.00 o 
   1  15   4      223.71      244.11     26.02 o 
   2  15   4      428.96      371.91     31.57 o 
   3  15   4       19.26       17.71     14.46 o 
   4  15   4      176.30      180.48     20.83 o 
   5  15   4      642.81      663.96     47.79 o 
   6  15   4      100.83      147.45     26.38 o 
   7  15   4       72.19       62.19     23.65 o 
  -6  16   4      115.83      207.91     34.38 o 
  -5  16   4       79.90      127.03     28.45 o 
  -4  16   4       60.60       59.63     36.09 o 
  -3  16   4      265.48      249.09     28.51 o 
  -2  16   4       81.67       69.30     17.82 o 
  -1  16   4      530.92      543.62     32.84 o 
   0  16   4      318.79      323.85     26.13 o 
   1  16   4      418.52      377.44     32.28 o 
   2  16   4       66.90       63.40     20.61 o 
   3  16   4      254.79      268.47     22.81 o 
   4  16   4       86.50      102.42     18.31 o 
   5  16   4      110.41      147.92     25.09 o 
   6  16   4      128.58      200.78     33.97 o 
  -5  17   4       41.01       58.43     28.14 o 
  -4  17   4      138.85      213.50     36.97 o 
  -3  17   4      242.38      281.08     36.08 o 
  -2  17   4       51.52       91.69     19.95 o 
  -1  17   4      438.19      470.67     32.08 o 
   0  17   4       26.00       19.27     23.17 o 
   1  17   4      429.89      489.70     37.40 o 
   2  17   4       66.02       55.86     20.90 o 
   3  17   4      264.83      310.14     29.52 o 
   4  17   4      141.85      164.79     31.09 o 
   5  17   4       48.07       44.86     31.26 o 
  -4  18   4       64.98       71.19     26.75 o 
  -3  18   4      115.32      162.06     31.85 o 
  -2  18   4      582.73      602.32     42.36 o 
  -1  18   4       66.61       89.36     23.97 o 
   0  18   4      364.39      318.20     33.07 o 
   1  18   4       84.98       84.52     23.32 o 
   2  18   4      575.29      570.43     41.79 o 
   3  18   4      143.69      171.77     27.61 o 
   4  18   4       75.19      131.20     30.87 o 
  -2  19   4       37.97       -3.25     26.60 o 
  -1  19   4      256.65      219.18     35.86 o 
   0  19   4        4.19       38.21     25.36 o 
   1  19   4      244.85      333.79     65.97 o 
   2  19   4       58.29      107.27     31.03 o 
   1   0   5     4176.69     3972.35     58.37 o 
   2   0   5     4601.82     4564.10     73.21 o 
   3   0   5     5966.99     5804.50     92.94 o 
   4   0   5     3626.60     3651.01     63.13 o 
   5   0   5     1725.99     1917.02     40.74 o 
   6   0   5      175.57      184.77     12.66 o 
   7   0   5     2162.46     1992.23     48.36 o 
   8   0   5      540.08      567.17     29.27 o 
   9   0   5     1166.63     1132.09     53.55 o 
  10   0   5      190.86      207.23     22.84 o 
  11   0   5       81.33       92.21     27.80 o 
 -11   1   5      276.32      305.82     31.59 o 
 -10   1   5       29.92       46.55     19.17 o 
  -9   1   5      271.05      295.00     24.35 o 
  -8   1   5     1627.69     1536.69     45.51 o 
  -7   1   5     2027.80     1884.22     48.15 o 
  -6   1   5      858.55      886.01     23.33 o 
  -5   1   5     1046.13      957.81     28.15 o 
  -4   1   5      775.37      731.51     21.09 o 
  -3   1   5     3510.43     3435.64     64.50 o 
  -2   1   5     5970.37     6159.36     95.88 o 
  -1   1   5    38230.29    41585.27    609.46 o 
   0   1   5      624.44      721.20     16.91 o 
   1   1   5    39023.48    42193.44    623.77 o 
   2   1   5     6750.35     7061.75    120.79 o 
   3   1   5     3653.09     3574.20     61.65 o 
   4   1   5      552.38      505.42     19.43 o 
   5   1   5     1131.83     1048.07     28.58 o 
   6   1   5      843.20      798.61     27.28 o 
   7   1   5     1914.91     1825.10     59.29 o 
   8   1   5     1549.13     1428.92     44.94 o 
   9   1   5      242.81      284.15     24.22 o 
  10   1   5       38.23       42.18     18.05 o 
  11   1   5      237.30      284.56     37.79 o 
 -11   2   5      105.04      115.93     24.27 o 
 -10   2   5      368.99      353.26     32.11 o 
  -9   2   5     1064.00     1050.90     47.96 o 
  -8   2   5      574.55      554.97     28.82 o 
  -7   2   5     3937.15     3769.25    124.59 o 
  -6   2   5     2846.70     2725.48     54.34 o 
  -5   2   5      510.61      531.54     19.52 o 
  -4   2   5     4767.19     4642.39     78.50 o 
  -3   2   5     3552.00     3524.45     63.09 o 
  -2   2   5     1109.52     1098.80     22.49 o 
  -1   2   5    13802.37    14666.22    219.29 o 
   0   2   5    46850.79    54971.61    739.71 o 
   1   2   5    13537.71    14512.48    218.65 o 
   2   2   5      931.94      930.17     24.93 o 
   3   2   5     3052.42     2974.23     58.00 o 
   4   2   5     5185.99     5008.02     92.56 o 
   5   2   5      488.65      462.13     20.28 o 
   6   2   5     2845.26     2800.33     60.47 o 
   7   2   5     3954.36     3726.51    102.76 o 
   8   2   5      510.35      524.65     29.31 o 
   9   2   5     1107.40     1079.04     42.32 o 
  10   2   5      394.36      415.81     30.04 o 
  11   2   5      111.25      118.45     24.59 o 
 -11   3   5      155.82      239.14     29.74 o 
 -10   3   5       94.90      103.54     22.67 o 
  -9   3   5      555.21      568.65     37.05 o 
  -8   3   5     1019.39     1018.97     38.98 o 
  -7   3   5     1109.84     1075.24     36.64 o 
  -6   3   5     2403.49     2234.61     46.91 o 
  -5   3   5     9388.29     9210.13    147.86 o 
  -4   3   5      508.63      597.33     25.69 o 
  -3   3   5     2494.79     2466.22     50.01 o 
  -2   3   5     1012.38     1080.41     25.51 o 
  -1   3   5     1583.69     1618.02     34.28 o 
   0   3   5        1.68       10.79      4.24 o 
   1   3   5     1722.03     1766.10     32.45 o 
   2   3   5     1181.09     1250.89     31.70 o 
   3   3   5     2692.17     2641.89     53.40 o 
   4   3   5      630.30      684.39     23.77 o 
   5   3   5     9524.39     9205.37    162.85 o 
   6   3   5     2533.01     2402.78     55.06 o 
   7   3   5     1059.56      971.91     34.17 o 
   8   3   5      922.55      881.76     35.35 o 
   9   3   5      465.32      535.60     31.53 o 
  10   3   5      120.72      123.38     23.23 o 
  11   3   5      182.07      247.13     30.48 o 
 -11   4   5      322.27      323.75     33.74 o 
 -10   4   5      537.24      602.67     53.96 o 
  -9   4   5      100.58      111.92     17.93 o 
  -8   4   5      697.55      666.19     33.14 o 
  -7   4   5     2411.47     2205.89     48.56 o 
  -6   4   5     2112.99     1997.84     43.34 o 
  -5   4   5     1256.04     1188.79     28.40 o 
  -4   4   5     7223.70     6613.88    119.34 o 
  -3   4   5      823.80      893.32     24.19 o 
  -2   4   5     4735.20     4759.15     84.89 o 
  -1   4   5       79.22       89.85      7.39 o 
   0   4   5    10053.58    10880.00    183.37 o 
   1   4   5       63.17       74.11      7.24 o 
   2   4   5     5039.39     5002.76     75.55 o 
   3   4   5      830.36      903.32     20.31 o 
   4   4   5     7417.99     6970.97    126.12 o 
   5   4   5     1300.05     1188.56     47.14 o 
   6   4   5     1968.53     1858.40     47.06 o 
   7   4   5     2514.59     2388.52     58.01 o 
   8   4   5      707.43      747.78     33.63 o 
   9   4   5      112.70      162.76     32.63 o 
  10   4   5      491.41      449.66     43.14 o 
  11   4   5      359.15      380.93     35.80 o 
 -11   5   5      102.37       81.42     24.71 o 
 -10   5   5      171.27      188.38     27.28 o 
  -9   5   5      283.40      284.55     24.73 o 
  -8   5   5      622.97      674.33     33.36 o 
  -7   5   5      814.05      760.35     32.85 o 
  -6   5   5      898.81      784.86     25.13 o 
  -5   5   5     5785.36     5471.20    104.12 o 
  -4   5   5      696.68      746.95     25.38 o 
  -3   5   5     2160.95     2136.37     45.47 o 
  -2   5   5     1002.36      995.10     22.62 o 
  -1   5   5     6627.70     7230.19    114.80 o 
   0   5   5      275.82      278.87     13.61 o 
   1   5   5     7245.36     7852.22    135.42 o 
   2   5   5      986.27      996.26     26.25 o 
   3   5   5     1988.23     1909.77     35.41 o 
   4   5   5      669.81      733.02     23.06 o 
   5   5   5     6105.37     5856.86    111.33 o 
   6   5   5     1004.58      917.50     32.86 o 
   7   5   5      759.47      683.28     40.94 o 
   8   5   5      604.40      633.59     31.93 o 
   9   5   5      257.82      286.95     28.58 o 
  10   5   5      184.28      237.11     33.76 o 
  11   5   5       95.43      161.75     32.36 o 
 -11   6   5       22.14       22.82     21.89 o 
 -10   6   5      247.84      269.12     35.68 o 
  -9   6   5      575.89      563.24     33.24 o 
  -8   6   5      115.84      118.48     18.00 o 
  -7   6   5      930.74      897.75     36.04 o 
  -6   6   5     1187.60     1117.19     41.93 o 
  -5   6   5     1399.87     1315.71     36.54 o 
  -4   6   5     1699.43     1678.54     40.52 o 
  -3   6   5     6185.93     6604.37    118.07 o 
  -2   6   5     1120.61     1070.92     31.32 o 
  -1   6   5     2310.41     2332.19     43.76 o 
   0   6   5     4568.29     4890.96     80.56 o 
   1   6   5     2041.99     2078.10     43.89 o 
   2   6   5     1145.36     1072.51     26.16 o 
   3   6   5     6240.36     6473.21     98.36 o 
   4   6   5     1552.32     1487.39     33.88 o 
   5   6   5     1520.80     1458.92     34.01 o 
   6   6   5     1177.00     1209.39     59.44 o 
   7   6   5     1018.50      994.29     40.21 o 
   8   6   5       95.76       64.72     15.69 o 
   9   6   5      471.32      511.95     31.54 o 
  10   6   5      204.05      255.37     29.59 o 
  11   6   5       25.16       25.91     41.59 o 
 -11   7   5       40.09       41.63     28.15 o 
 -10   7   5      384.48      435.76     35.86 o 
  -9   7   5       84.81       70.01     17.32 o 
  -8   7   5      254.31      239.60     22.46 o 
  -7   7   5      353.49      376.74     24.88 o 
  -6   7   5      289.41      268.16     20.62 o 
  -5   7   5      162.30      183.07     15.71 o 
  -4   7   5     1430.86     1457.64     37.40 o 
  -3   7   5     1552.22     1489.15     32.92 o 
  -2   7   5     4767.91     4675.71     73.57 o 
  -1   7   5     4439.64     4657.18     79.25 o 
   0   7   5     2626.01     2748.80     50.20 o 
   1   7   5     4718.72     4977.15     92.30 o 
   2   7   5     4781.86     4594.38     96.14 o 
   3   7   5     1435.39     1400.18     32.69 o 
   4   7   5     1374.61     1375.29     33.17 o 
   5   7   5      207.49      203.01     17.72 o 
   6   7   5      326.38      281.27     21.01 o 
   7   7   5      277.43      285.30     22.64 o 
   8   7   5      170.30      193.74     21.50 o 
   9   7   5       98.22      113.91     19.87 o 
  10   7   5      384.32      386.86     46.30 o 
  11   7   5       43.81       30.03     32.20 o 
 -10   8   5      113.81      127.39     39.82 o 
  -9   8   5     1054.72      998.80     50.23 o 
  -8   8   5      192.18      238.79     27.17 o 
  -7   8   5      250.32      299.35     23.21 o 
  -6   8   5      455.64      430.13     25.21 o 
  -5   8   5      228.78      265.55     18.88 o 
  -4   8   5     1853.97     1699.99     42.26 o 
  -3   8   5     5033.79     4888.19     84.81 o 
  -2   8   5     2166.29     2193.48     40.35 o 
  -1   8   5     3475.50     3287.84     49.54 o 
   0   8   5      999.71     1038.54     25.57 o 
   1   8   5     3434.59     3299.49     66.68 o 
   2   8   5     2300.53     2353.33     50.62 o 
   3   8   5     4907.69     4589.87     80.94 o 
   4   8   5     1733.97     1532.44     36.69 o 
   5   8   5      228.46      220.88     15.66 o 
   6   8   5      445.46      422.14     26.14 o 
   7   8   5      293.35      312.71     32.27 o 
   8   8   5      173.38      189.71     21.71 o 
   9   8   5      912.20      954.93     49.98 o 
  10   8   5      108.80      173.00     34.60 o 
 -10   9   5       53.64       57.40     49.54 o 
  -9   9   5      259.62      287.64     36.40 o 
  -8   9   5      419.28      415.37     28.71 o 
  -7   9   5       56.84       62.23     15.30 o 
  -6   9   5       28.15       29.57     12.80 o 
  -5   9   5      334.48      318.76     18.93 o 
  -4   9   5     1821.70     1759.14     40.08 o 
  -3   9   5     1140.59     1122.58     29.58 o 
  -2   9   5     7086.11     6878.07    105.33 o 
  -1   9   5     1170.68     1075.02     21.78 o 
   0   9   5        6.05       10.17      6.89 o 
   1   9   5     1195.86     1146.55     32.86 o 
   2   9   5     7235.32     7033.56    128.51 o 
   3   9   5     1057.05     1064.07     26.38 o 
   4   9   5     1673.12     1606.28     38.94 o 
   5   9   5      336.21      326.56     21.21 o 
   6   9   5       17.80       16.25     13.08 o 
   7   9   5       72.40       63.28     16.85 o 
   8   9   5      319.04      336.21     27.41 o 
   9   9   5      286.60      331.86     32.52 o 
  10   9   5       65.62       54.39     39.01 o 
 -10  10   5      526.17      457.17     46.63 o 
  -9  10   5       28.28       61.64     25.27 o 
  -8  10   5       31.89       31.87     18.86 o 
  -7  10   5      572.29      596.87     37.28 o 
  -6  10   5      793.33      844.51     39.79 o 
  -5  10   5      123.04      148.72     14.79 o 
  -4  10   5      671.25      706.13     32.39 o 
  -3  10   5     5225.80     5050.03     89.17 o 
  -2  10   5      705.97      782.10     25.37 o 
  -1  10   5     2420.73     2414.03     49.60 o 
   0  10   5     7066.99     6870.87    114.92 o 
   1  10   5     2468.67     2408.86     55.03 o 
   2  10   5      680.58      675.12     25.89 o 
   3  10   5     5463.05     5236.00     85.03 o 
   4  10   5      545.34      581.39     25.45 o 
   5  10   5      144.85      157.58     17.64 o 
   6  10   5      828.69      814.31     42.42 o 
   7  10   5      507.30      478.31     36.66 o 
   8  10   5       21.95       15.43     17.81 o 
   9  10   5       42.72       44.36     22.42 o 
  10  10   5      573.33      638.41     85.14 o 
  -9  11   5       39.73       38.80     25.33 o 
  -8  11   5      116.43      109.31     23.01 o 
  -7  11   5      190.92      219.35     22.28 o 
  -6  11   5       22.78       58.49     14.39 o 
  -5  11   5      159.25      170.63     18.32 o 
  -4  11   5     1210.35     1179.60     39.16 o 
  -3  11   5      788.81      766.71     31.53 o 
  -2  11   5     2533.94     2410.86     52.63 o 
  -1  11   5     1310.54     1274.29     33.61 o 
   0  11   5      764.86      781.06     28.45 o 
   1  11   5     1490.42     1373.31     39.60 o 
   2  11   5     2663.34     2560.75     59.09 o 
   3  11   5      804.74      784.19     29.59 o 
   4  11   5     1262.32     1213.53     42.77 o 
   5  11   5      169.36      183.48     23.48 o 
   6  11   5       16.61       35.56     17.85 o 
   7  11   5      244.84      238.19     28.71 o 
   8  11   5      140.99      136.76     25.41 o 
   9  11   5       57.01       83.88     33.60 o 
  -9  12   5        0.70       62.99     26.53 o 
  -8  12   5      283.73      194.75     32.15 o 
  -7  12   5      256.33      319.27     36.04 o 
  -6  12   5     1151.49     1070.85     42.29 o 
  -5  12   5      457.29      515.18     29.41 o 
  -4  12   5      588.16      585.10     29.84 o 
  -3  12   5     1111.07     1048.77     49.05 o 
  -2  12   5       28.85       41.68     11.72 o 
  -1  12   5      594.80      617.25     31.78 o 
   0  12   5       15.77        7.07     10.58 o 
   1  12   5      609.66      619.55     28.66 o 
   2  12   5       51.57      100.82     18.53 o 
   3  12   5     1088.20     1094.59     36.01 o 
   4  12   5      616.47      588.33     27.69 o 
   5  12   5      454.17      439.73     33.17 o 
   6  12   5     1145.35     1191.34     54.05 o 
   7  12   5      239.21      237.09     28.74 o 
   8  12   5      277.04      274.12     32.12 o 
   9  12   5        0.41       27.33     43.78 o 
  -8  13   5      465.31      553.67     59.62 o 
  -7  13   5      113.78      169.60     25.50 o 
  -6  13   5      763.36      813.59     44.68 o 
  -5  13   5      193.01      186.02     19.82 o 
  -4  13   5      671.57      657.97     39.70 o 
  -3  13   5      119.35      145.13     17.75 o 
  -2  13   5      399.11      365.23     21.59 o 
  -1  13   5      304.52      349.93     24.46 o 
   0  13   5      186.54      229.02     31.54 o 
   1  13   5      186.05      197.12     27.86 o 
   2  13   5      466.34      456.09     31.52 o 
   3  13   5      112.23      113.28     15.68 o 
   4  13   5      639.41      636.46     38.61 o 
   5  13   5      249.02      201.29     34.96 o 
   6  13   5      685.60      596.44     39.59 o 
   7  13   5      112.32      132.94     28.30 o 
   8  13   5      438.39      439.13     38.01 o 
  -8  14   5       20.20       49.25     30.29 o 
  -7  14   5      862.22      855.06     49.20 o 
  -6  14   5       16.72       18.70     18.69 o 
  -5  14   5      723.40      727.94     36.53 o 
  -4  14   5      299.01      316.95     25.05 o 
  -3  14   5      385.97      384.82     30.82 o 
  -2  14   5       75.29       67.82     16.47 o 
  -1  14   5      253.69      268.54     28.09 o 
   0  14   5      424.35      414.40     28.83 o 
   1  14   5      336.41      290.23     22.89 o 
   2  14   5       58.21       43.13     18.28 o 
   3  14   5      305.21      271.51     21.05 o 
   4  14   5      256.16      254.77     21.39 o 
   5  14   5      658.54      611.38     40.98 o 
   6  14   5       32.62       56.61     22.39 o 
   7  14   5      816.49      764.66     49.16 o 
   8  14   5       14.11       39.44     24.19 o 
  -7  15   5       34.56       38.31     31.68 o 
  -6  15   5      770.97      760.65     56.21 o 
  -5  15   5        8.16       22.77     21.86 o 
  -4  15   5      125.77      136.68     29.75 o 
  -3  15   5      389.17      356.82     44.82 o 
  -2  15   5      501.98      525.70     32.02 o 
  -1  15   5      198.08      195.06     21.51 o 
   0  15   5      485.72      466.50     29.08 o 
   1  15   5      179.85      199.70     24.42 o 
   2  15   5      473.58      454.97     33.97 o 
   3  15   5      439.11      434.67     27.04 o 
   4  15   5      183.63      171.42     20.37 o 
   5  15   5       10.68       33.84     20.21 o 
   6  15   5      764.83      746.84     46.94 o 
   7  15   5       25.67       32.67     22.23 o 
  -6  16   5      210.63      223.59     35.13 o 
  -5  16   5      176.79      114.36     38.78 o 
  -4  16   5      257.22      228.31     33.67 o 
  -3  16   5      366.52      321.47     43.30 o 
  -2  16   5      148.45      154.69     21.40 o 
  -1  16   5      258.56      248.70     24.39 o 
   0  16   5       26.77       70.70     24.10 o 
   1  16   5      266.68      240.64     28.23 o 
   2  16   5      181.83      183.28     33.36 o 
   3  16   5      410.19      446.90     27.98 o 
   4  16   5      240.61      272.79     26.67 o 
   5  16   5      187.80      214.23     29.10 o 
   6  16   5      216.66      313.39     33.01 o 
  -5  17   5       65.19       63.25     27.57 o 
  -4  17   5        7.13       10.03     27.37 o 
  -3  17   5       14.50       16.02     18.89 o 
  -2  17   5      109.63      111.38     21.53 o 
  -1  17   5       90.52      101.55     21.21 o 
   0  17   5       36.96       36.50     20.04 o 
   1  17   5       70.24       89.15     22.45 o 
   2  17   5       66.22       57.12     21.10 o 
   3  17   5       24.62       23.71     16.04 o 
   4  17   5        1.66       44.16     19.62 o 
   5  17   5       83.58      145.88     30.24 o 
  -4  18   5       77.24       75.82     33.85 o 
  -3  18   5      108.75      110.92     28.45 o 
  -2  18   5      144.48      150.51     27.42 o 
  -1  18   5      138.69      146.58     25.39 o 
   0  18   5       54.81       95.74     24.10 o 
   1  18   5      134.92      162.48     29.99 o 
   2  18   5      148.18      156.20     27.58 o 
   3  18   5      129.64      127.50     32.80 o 
   4  18   5      100.37      134.19     30.79 o 
  -1  19   5      132.37      150.96     31.33 o 
   0  19   5      180.13      163.63     32.72 o 
   1  19   5      166.24      196.32     65.65 o 
   0   0   6     3647.44     3523.46     81.33 o 
   1   0   6    12093.11    13035.65    180.33 o 
   2   0   6    38199.75    39791.63    587.70 o 
   3   0   6     7852.74     8492.47    132.76 o 
   4   0   6      208.66      245.80     12.67 o 
   5   0   6     9204.55     8488.41    136.22 o 
   6   0   6        8.25       12.33      7.47 o 
   7   0   6      127.15      154.98     23.05 o 
   8   0   6      101.10      101.30     16.63 o 
   9   0   6     2376.79     2276.50     60.57 o 
  10   0   6       59.68       48.50     19.83 o 
  11   0   6      106.26      161.12     26.28 o 
 -11   1   6       78.40      123.19     25.13 o 
 -10   1   6     1456.77     1448.47     59.44 o 
  -9   1   6      169.88      124.08     23.89 o 
  -8   1   6     1455.54     1390.90     52.43 o 
  -7   1   6     1084.95     1155.45     37.70 o 
  -6   1   6     4205.02     3983.98     73.88 o 
  -5   1   6     1677.08     1640.17     36.63 o 
  -4   1   6     4568.34     4422.44     83.19 o 
  -3   1   6     1176.32     1159.37     30.17 o 
  -2   1   6     9648.41    10018.95    153.04 o 
  -1   1   6     1541.86     1569.56     26.72 o 
   0   1   6      257.14      278.86     13.54 o 
   1   1   6     1378.35     1446.56     27.92 o 
   2   1   6    10153.63    10710.21    162.33 o 
   3   1   6     1090.00     1063.29     24.22 o 
   4   1   6     4937.27     4872.97     89.90 o 
   5   1   6     1750.23     1705.95     40.14 o 
   6   1   6     4268.25     4023.34     79.97 o 
   7   1   6     1166.21     1231.32     37.04 o 
   8   1   6     1450.79     1389.67     44.59 o 
   9   1   6      190.31      201.42     22.24 o 
  10   1   6     1544.70     1554.27     52.81 o 
  11   1   6       82.47      133.61     40.40 o 
 -11   2   6      540.96      527.64     40.21 o 
 -10   2   6      125.90       85.58     22.02 o 
  -9   2   6      784.53      803.23     43.22 o 
  -8   2   6     2246.43     2201.51     56.31 o 
  -7   2   6       54.73       77.25     12.27 o 
  -6   2   6      217.39      242.54     15.39 o 
  -5   2   6     2541.92     2251.73     46.98 o 
  -4   2   6     2872.45     2916.50     53.54 o 
  -3   2   6      991.63     1012.65     23.15 o 
  -2   2   6     3466.90     3370.41     56.75 o 
  -1   2   6     1891.87     1971.27     35.56 o 
   0   2   6     2722.28     2897.31     54.29 o 
   1   2   6     2016.65     2177.38     38.68 o 
   2   2   6     4111.97     4030.35     61.44 o 
   3   2   6      963.15      968.39     25.63 o 
   4   2   6     2979.00     3012.19     80.45 o 
   5   2   6     2590.72     2246.34     57.20 o 
   6   2   6      169.50      206.92     25.14 o 
   7   2   6       59.80       80.37     13.24 o 
   8   2   6     2113.68     2205.24     93.36 o 
   9   2   6      766.26      726.37     37.25 o 
  10   2   6      123.24      170.26     21.88 o 
  11   2   6      605.02      721.78     71.85 o 
 -11   3   6       89.71       94.06     26.78 o 
 -10   3   6      492.02      508.97     37.53 o 
  -9   3   6     1330.20     1361.38     54.61 o 
  -8   3   6      746.13      703.55     40.63 o 
  -7   3   6      925.42      949.45     30.74 o 
  -6   3   6      825.85      793.11     26.03 o 
  -5   3   6     2198.80     2147.51     54.74 o 
  -4   3   6      764.99      735.97     20.57 o 
  -3   3   6     1943.27     1926.07     41.61 o 
  -2   3   6     6599.65     7097.45    111.14 o 
  -1   3   6     7533.57     7982.14    123.21 o 
   0   3   6      635.61      647.19     16.01 o 
   1   3   6     7974.27     8339.36    129.78 o 
   2   3   6     6662.73     6947.57    101.39 o 
   3   3   6     1977.68     2006.61     43.77 o 
   4   3   6      707.80      726.18     24.97 o 
   5   3   6     2145.92     2118.71     48.94 o 
   6   3   6      943.16      878.38     30.76 o 
   7   3   6      739.46      720.71     30.04 o 
   8   3   6      797.81      783.21     40.61 o 
   9   3   6     1476.30     1505.63     50.99 o 
  10   3   6      509.34      495.61     33.07 o 
  11   3   6      104.75      111.95     24.72 o 
 -11   4   6        0.13       39.62     21.93 o 
 -10   4   6      267.26      234.45     27.83 o 
  -9   4   6      617.15      612.03     33.46 o 
  -8   4   6     1589.95     1528.52     47.91 o 
  -7   4   6      225.32      244.36     20.38 o 
  -6   4   6     2067.75     1996.96     43.23 o 
  -5   4   6     1368.88     1301.26     30.26 o 
  -4   4   6     4530.87     4574.46     87.22 o 
  -3   4   6     2039.20     2085.27     44.62 o 
  -2   4   6     4760.86     4635.82     83.60 o 
  -1   4   6     3566.72     3550.23     66.17 o 
   0   4   6       16.68       33.22      4.84 o 
   1   4   6     3611.65     3695.35     62.78 o 
   2   4   6     4546.13     4390.73     81.05 o 
   3   4   6     2137.63     2195.53     42.67 o 
   4   4   6     4306.66     4116.07     80.78 o 
   5   4   6     1385.28     1420.31     37.86 o 
   6   4   6     2057.85     2066.36     50.84 o 
   7   4   6      265.30      259.72     20.21 o 
   8   4   6     1421.31     1380.89     44.59 o 
   9   4   6      633.24      561.95     37.53 o 
  10   4   6      248.10      270.38     25.57 o 
  11   4   6        0.00      -10.85     30.79 o 
 -11   5   6      122.61       91.73     24.91 o 
 -10   5   6       52.99       86.14     21.64 o 
  -9   5   6      765.85      797.05     38.45 o 
  -8   5   6      126.02      160.43     19.82 o 
  -7   5   6     1397.79     1393.73     48.12 o 
  -6   5   6      823.90      890.44     33.26 o 
  -5   5   6      192.44      229.28     23.71 o 
  -4   5   6      866.60      764.46     26.09 o 
  -3   5   6     1973.66     1936.70     42.63 o 
  -2   5   6      870.92      936.58     22.18 o 
  -1   5   6     1617.30     1626.81     32.89 o 
   0   5   6    23751.33    24818.18    408.53 o 
   1   5   6     1925.91     1974.93     41.40 o 
   2   5   6      946.39      965.19     32.13 o 
   3   5   6     1895.86     1765.38     34.09 o 
   4   5   6      959.54      906.24     30.81 o 
   5   5   6      165.77      182.60     15.90 o 
   6   5   6      710.33      699.02     29.89 o 
   7   5   6     1482.75     1472.99     44.51 o 
   8   5   6      138.94      174.37     24.73 o 
   9   5   6      610.39      613.67     39.33 o 
  10   5   6       73.45      114.85     24.10 o 
  11   5   6      114.55      140.71     32.18 o 
 -11   6   6      160.38      205.16     28.44 o 
 -10   6   6       39.00       54.25     22.05 o 
  -9   6   6      170.25      200.27     29.75 o 
  -8   6   6     1918.22     1870.90     53.31 o 
  -7   6   6      215.61      226.65     24.22 o 
  -6   6   6      418.79      455.19     35.80 o 
  -5   6   6     2193.26     2096.46     49.98 o 
  -4   6   6     3261.80     3400.04     69.04 o 
  -3   6   6      730.85      798.63     24.56 o 
  -2   6   6     4964.83     5119.06     86.87 o 
  -1   6   6     8103.83     8273.79    131.72 o 
   0   6   6     1943.87     2054.00     44.58 o 
   1   6   6     8005.31     8190.77    143.00 o 
   2   6   6     4342.66     4300.07     79.51 o 
   3   6   6      653.64      696.96     26.39 o 
   4   6   6     3156.70     3159.39     60.08 o 
   5   6   6     2345.24     2265.38     46.18 o 
   6   6   6      390.80      371.38     23.54 o 
   7   6   6      272.22      297.47     23.27 o 
   8   6   6     1818.51     1763.54     52.18 o 
   9   6   6      216.59      208.42     26.72 o 
  10   6   6       33.80       89.21     23.12 o 
  11   6   6      145.50      184.07     35.14 o 
 -11   7   6      102.78      176.89     29.21 o 
 -10   7   6       68.56       38.14     22.45 o 
  -9   7   6      211.63      219.61     30.26 o 
  -8   7   6      278.54      296.18     24.63 o 
  -7   7   6      502.08      567.30     30.40 o 
  -6   7   6     2344.50     2189.94     54.28 o 
  -5   7   6       78.66       69.47     11.85 o 
  -4   7   6     1252.68     1173.00     32.85 o 
  -3   7   6      548.58      557.72     20.63 o 
  -2   7   6      972.05     1002.61     26.72 o 
  -1   7   6      402.84      474.43     19.21 o 
   0   7   6    14142.23    14761.64    226.50 o 
   1   7   6      376.25      406.61     21.67 o 
   2   7   6     1006.68     1020.57     46.66 o 
   3   7   6      452.20      387.16     18.12 o 
   4   7   6     1293.52     1295.08     29.70 o 
   5   7   6       62.69       80.57     10.56 o 
   6   7   6     2748.05     2561.46     69.23 o 
   7   7   6      490.64      516.73     29.81 o 
   8   7   6      294.79      270.65     23.67 o 
   9   7   6      185.59      206.13     23.56 o 
  10   7   6       73.57       81.28     28.65 o 
  11   7   6      106.60      145.51     33.24 o 
 -10   8   6      528.24      640.93     55.09 o 
  -9   8   6      182.12      190.61     28.46 o 
  -8   8   6       96.63      114.47     18.08 o 
  -7   8   6      694.86      653.81     32.39 o 
  -6   8   6      521.36      470.78     25.92 o 
  -5   8   6      607.77      624.57     27.43 o 
  -4   8   6     1909.06     1960.71     52.53 o 
  -3   8   6     1940.59     1792.61     41.16 o 
  -2   8   6       49.70       63.05      9.37 o 
  -1   8   6     7723.28     7770.86    129.11 o 
   0   8   6     6102.07     6270.52    103.27 o 
   1   8   6     8131.19     8060.22    144.18 o 
   2   8   6       45.79       77.65      9.49 o 
   3   8   6     1869.63     1773.83     40.00 o 
   4   8   6     1853.81     2030.85     44.58 o 
   5   8   6      804.89      837.30     49.99 o 
   6   8   6      497.66      516.72     29.15 o 
   7   8   6      674.29      651.44     33.72 o 
   8   8   6       93.07       53.55     17.30 o 
   9   8   6      247.63      264.08     25.63 o 
  10   8   6      556.07      555.06     51.44 o 
 -10   9   6      160.24      192.62     34.42 o 
  -9   9   6     1114.24     1120.55     80.93 o 
  -8   9   6      633.55      659.60     40.73 o 
  -7   9   6       80.77       97.98     21.85 o 
  -6   9   6      629.46      611.10     29.68 o 
  -5   9   6      129.81      152.93     16.54 o 
  -4   9   6      795.34      816.76     29.11 o 
  -3   9   6      826.42      837.81     25.18 o 
  -2   9   6     1934.29     2032.51     38.80 o 
  -1   9   6      291.17      312.56     15.93 o 
   0   9   6    11064.26    11435.92    180.67 o 
   1   9   6      239.92      251.26     16.45 o 
   2   9   6     1915.85     1950.52     45.78 o 
   3   9   6      701.61      703.47     28.57 o 
   4   9   6      954.12      951.90     30.57 o 
   5   9   6      147.39      129.31     20.10 o 
   6   9   6      691.06      734.03     34.85 o 
   7   9   6      108.80      105.77     17.94 o 
   8   9   6      614.13      557.86     39.15 o 
   9   9   6     1089.98     1083.64     60.54 o 
  10   9   6      235.55      246.90     38.33 o 
 -10  10   6       45.91       32.10     27.13 o 
  -9  10   6       79.88       60.39     26.56 o 
  -8  10   6      744.60      772.42     44.82 o 
  -7  10   6      150.04      163.06     23.38 o 
  -6  10   6      255.98      269.25     26.31 o 
  -5  10   6       64.19       69.76     13.67 o 
  -4  10   6      949.38      934.94     35.05 o 
  -3  10   6      364.83      363.40     22.15 o 
  -2  10   6     4091.04     4079.10     92.67 o 
  -1  10   6     3903.57     3720.18     56.30 o 
   0  10   6       68.20       78.80      9.69 o 
   1  10   6     3904.43     3935.26     80.58 o 
   2  10   6     3894.75     3841.41     78.61 o 
   3  10   6      400.12      449.90     23.44 o 
   4  10   6      784.97      770.08     29.69 o 
   5  10   6       31.87       61.28     18.60 o 
   6  10   6      296.69      312.86     28.47 o 
   7  10   6      169.90      209.16     22.33 o 
   8  10   6      657.50      709.86     43.63 o 
   9  10   6       69.73       62.14     22.41 o 
  10  10   6       57.07       61.95     30.50 o 
  -9  11   6      212.22      202.89     33.67 o 
  -8  11   6      869.38      818.94     46.83 o 
  -7  11   6      932.06     1068.46     43.83 o 
  -6  11   6      301.31      298.76     24.38 o 
  -5  11   6      625.20      626.56     31.64 o 
  -4  11   6      344.40      350.89     23.48 o 
  -3  11   6     1058.27     1040.63     36.01 o 
  -2  11   6     1096.21     1141.39     45.92 o 
  -1  11   6     1413.38     1391.32     35.34 o 
   0  11   6      820.30      772.53     26.01 o 
   1  11   6     1465.15     1485.06     41.26 o 
   2  11   6     1052.00     1084.16     35.24 o 
   3  11   6     1224.31     1203.78     36.30 o 
   4  11   6      404.07      413.00     23.45 o 
   5  11   6      567.33      570.99     36.63 o 
   6  11   6      297.27      296.95     29.26 o 
   7  11   6      739.49      832.22     78.58 o 
   8  11   6      829.91      785.74     64.39 o 
   9  11   6      186.40      188.75     29.46 o 
  -9  12   6      462.63      509.14     48.23 o 
  -8  12   6      272.74      289.92     36.31 o 
  -7  12   6      168.27      210.00     25.72 o 
  -6  12   6      296.90      317.94     26.90 o 
  -5  12   6       36.13       34.25     15.19 o 
  -4  12   6       82.82       84.74     15.20 o 
  -3  12   6      368.12      398.03     24.52 o 
  -2  12   6     6275.14     5927.40    127.28 o 
  -1  12   6     1308.67     1272.60     58.65 o 
   0  12   6       25.63       15.76     11.74 o 
   1  12   6     1294.51     1254.65     39.85 o 
   2  12   6     6551.93     5957.46    257.76 o 
   3  12   6      366.25      354.29     22.56 o 
   4  12   6       96.33      107.58     15.61 o 
   5  12   6       38.47       41.08     18.33 o 
   6  12   6      316.73      339.87     31.42 o 
   7  12   6      158.16      213.76     27.78 o 
   8  12   6      254.90      272.58     32.54 o 
   9  12   6      451.86      456.98     40.63 o 
  -8  13   6      165.77      170.37     42.20 o 
  -7  13   6      110.63      125.01     23.99 o 
  -6  13   6       44.20       59.64     17.48 o 
  -5  13   6      162.81      154.39     19.97 o 
  -4  13   6      905.77      861.62     37.03 o 
  -3  13   6     1450.22     1370.88     53.65 o 
  -2  13   6      381.28      377.03     25.95 o 
  -1  13   6      999.11      965.24     38.46 o 
   0  13   6      615.08      621.24     33.37 o 
   1  13   6      978.09      962.67     49.94 o 
   2  13   6      408.89      380.50     35.36 o 
   3  13   6     1336.00     1314.55     40.82 o 
   4  13   6      985.25      985.40     37.90 o 
   5  13   6      177.83      224.74     40.96 o 
   6  13   6       50.32       36.78     20.02 o 
   7  13   6      122.43      140.96     27.11 o 
   8  13   6      152.37      198.14     43.38 o 
  -8  14   6       79.36      113.28     30.35 o 
  -7  14   6        0.62        5.65     21.33 o 
  -6  14   6      149.28      165.29     25.95 o 
  -5  14   6      279.77      312.66     30.31 o 
  -4  14   6      374.71      311.60     29.45 o 
  -3  14   6       64.87       43.12     31.43 o 
  -2  14   6     1861.91     1795.94     76.43 o 
  -1  14   6       49.97       30.67     14.45 o 
   0  14   6       16.27       11.06     13.61 o 
   1  14   6       22.22       20.65     16.54 o 
   2  14   6     1871.53     1792.61     59.27 o 
   3  14   6       75.97       55.77     20.59 o 
   4  14   6      457.29      457.21     30.71 o 
   5  14   6      315.54      328.78     36.72 o 
   6  14   6      143.27      181.05     28.30 o 
   7  14   6        2.34       40.26     22.95 o 
   8  14   6      107.77      187.69     31.70 o 
  -7  15   6       69.73       62.11     33.42 o 
  -6  15   6      319.85      387.57     41.05 o 
  -5  15   6      275.65      264.28     40.63 o 
  -4  15   6      352.20      368.88     37.53 o 
  -3  15   6       43.79       53.52     19.32 o 
  -2  15   6      105.87      112.41     19.03 o 
  -1  15   6      448.64      478.70     30.09 o 
   0  15   6       96.14       76.17     26.31 o 
   1  15   6      442.64      493.32     47.95 o 
   2  15   6      113.31      152.88     35.76 o 
   3  15   6       66.47       80.80     16.57 o 
   4  15   6      324.09      373.63     28.77 o 
   5  15   6      284.67      288.26     35.12 o 
   6  15   6      358.08      351.08     34.84 o 
   7  15   6       86.50      100.25     31.20 o 
  -6  16   6        6.55       15.44     26.49 o 
  -5  16   6      506.43      483.44     46.39 o 
  -4  16   6      305.90      321.41     32.21 o 
  -3  16   6        1.00      -21.59     17.11 o 
  -2  16   6      230.00      210.58     23.09 o 
  -1  16   6      135.68      148.57     20.61 o 
   0  16   6      213.66      229.87     27.90 o 
   1  16   6       69.42       74.76     21.15 o 
   2  16   6      232.45      222.95     33.94 o 
   3  16   6        1.01        2.44     14.88 o 
   4  16   6      330.94      434.49     32.30 o 
   5  16   6      531.62      556.92     41.56 o 
   6  16   6        5.74        9.50     22.06 o 
  -5  17   6       84.83       66.83     27.77 o 
  -4  17   6       90.50       90.33     29.26 o 
  -3  17   6      324.42      371.40     35.01 o 
  -2  17   6       62.16       63.08     19.35 o 
  -1  17   6       37.24       25.89     20.31 o 
   0  17   6       34.69       42.68     25.58 o 
   1  17   6       49.87       47.66     21.10 o 
   2  17   6       46.70       74.43     22.32 o 
   3  17   6      290.43      325.49     26.30 o 
   4  17   6      102.28      104.57     22.25 o 
   5  17   6       94.05      100.34     25.68 o 
  -3  18   6      154.36      129.94     30.39 o 
  -2  18   6      234.15      285.92     28.68 o 
  -1  18   6        9.05       58.23     21.86 o 
   0  18   6       23.05        9.01     20.67 o 
   1  18   6       20.06       35.00     21.23 o 
   2  18   6      214.51      206.40     34.24 o 
   3  18   6      168.37      179.15     25.14 o 
   0  19   6       58.68      108.44     34.29 o 
   1   0   7     2583.82     3136.70     58.66 o 
   2   0   7     7219.29     7724.71    121.15 o 
   3   0   7     2211.54     2084.79     39.40 o 
   4   0   7     2764.06     2663.21     49.41 o 
   5   0   7       37.44       26.96      9.77 o 
   6   0   7       86.73       91.55     10.52 o 
   7   0   7     6066.07     5739.05    113.12 o 
   8   0   7     1061.17     1040.93     39.16 o 
   9   0   7      410.08      477.28     39.73 o 
  10   0   7       42.51       23.21     19.24 o 
  11   0   7      218.82      220.95     29.56 o 
 -11   1   7       12.04       -0.47     25.58 o 
 -10   1   7      112.01      136.52     23.21 o 
  -9   1   7      120.45      100.90     21.07 o 
  -8   1   7     2491.70     2371.73     60.07 o 
  -7   1   7      234.06      248.44     18.63 o 
  -6   1   7      784.82      784.16     35.61 o 
  -5   1   7     1365.19     1237.75     31.07 o 
  -4   1   7      624.13      649.12     27.92 o 
  -3   1   7      946.98     1018.35     22.37 o 
  -2   1   7     3227.12     3042.06     51.87 o 
  -1   1   7    15232.45    16421.85    225.41 o 
   0   1   7      384.32      415.75     13.12 o 
   1   1   7    15510.32    16623.53    251.47 o 
   2   1   7     4006.48     3861.67     60.01 o 
   3   1   7     1005.73     1089.42     32.88 o 
   4   1   7      392.35      434.34     16.55 o 
   5   1   7     1169.11     1098.76     31.77 o 
   6   1   7      814.43      796.36     34.03 o 
   7   1   7      201.04      232.16     30.07 o 
   8   1   7     2404.44     2241.05     63.56 o 
   9   1   7      148.59      140.43     19.36 o 
  10   1   7      103.38      114.54     22.77 o 
  11   1   7        6.42       10.30     21.25 o 
 -11   2   7       80.91       82.49     24.03 o 
 -10   2   7      116.82      139.73     24.65 o 
  -9   2   7      578.75      573.91     37.51 o 
  -8   2   7       24.91       40.92     14.49 o 
  -7   2   7     3788.17     3658.94     77.85 o 
  -6   2   7      934.85      833.52     34.16 o 
  -5   2   7     2991.77     2887.52     55.77 o 
  -4   2   7     1820.14     1588.09     34.28 o 
  -3   2   7     2451.54     2244.11     42.39 o 
  -2   2   7     1485.15     1384.04     30.60 o 
  -1   2   7       81.97      178.71     12.38 o 
   0   2   7     4763.92     5163.16     82.90 o 
   1   2   7       89.30      190.56     15.34 o 
   2   2   7     1480.50     1378.74     31.41 o 
   3   2   7     2069.76     2005.93     43.38 o 
   4   2   7     1718.72     1488.32     36.06 o 
   5   2   7     2968.52     2914.86     61.47 o 
   6   2   7      872.38      804.59     29.52 o 
   7   2   7     3746.79     3539.52     75.47 o 
   8   2   7       23.17       28.86     16.64 o 
   9   2   7      614.91      681.48     37.68 o 
  10   2   7      144.59      147.13     20.83 o 
  11   2   7       72.75       80.01     23.53 o 
 -11   3   7      430.72      436.14     37.85 o 
 -10   3   7       71.46       73.77     22.07 o 
  -9   3   7       96.38      119.98     21.79 o 
  -8   3   7      525.52      499.85     29.67 o 
  -7   3   7      986.64      891.22     45.48 o 
  -6   3   7     2749.22     2579.56     52.82 o 
  -5   3   7     7085.60     6752.91    117.43 o 
  -4   3   7     7473.49     7588.62    122.59 o 
  -3   3   7      333.12      423.71     14.57 o 
  -2   3   7       42.11       52.33      6.23 o 
  -1   3   7    12255.74    12844.13    194.78 o 
   0   3   7     9592.00    10896.42    166.98 o 
   1   3   7    12208.50    12894.90    197.59 o 
   2   3   7       29.00       29.60      5.75 o 
   3   3   7      318.02      421.21     18.41 o 
   4   3   7     7214.40     7101.55    128.36 o 
   5   3   7     6571.87     6164.09    115.28 o 
   6   3   7     2787.36     2788.75     69.66 o 
   7   3   7     1021.56     1037.11     37.27 o 
   8   3   7      493.82      466.07     32.87 o 
   9   3   7       76.07       81.29     27.24 o 
  10   3   7       68.30       51.35     18.12 o 
  11   3   7      493.93      537.19     67.69 o 
 -11   4   7      169.80      251.86     31.16 o 
 -10   4   7      642.00      638.13     41.82 o 
  -9   4   7      222.38      243.27     24.14 o 
  -8   4   7       61.03       30.66     15.03 o 
  -7   4   7      614.93      606.60     30.15 o 
  -6   4   7     1288.84     1296.67     33.32 o 
  -5   4   7      157.19      163.79     11.00 o 
  -4   4   7     6624.81     6134.97    112.92 o 
  -3   4   7      360.62      360.76     16.59 o 
  -2   4   7     2231.33     2168.20     40.82 o 
  -1   4   7     6459.17     7061.53    122.86 o 
   0   4   7     9380.00     9295.43    144.38 o 
   1   4   7     6557.72     7122.60    113.87 o 
   2   4   7     2428.58     2326.82     42.73 o 
   3   4   7      357.56      362.58     13.95 o 
   4   4   7     6319.20     5886.56    109.95 o 
   5   4   7      144.90      168.17     15.03 o 
   6   4   7     1367.00     1390.60     43.51 o 
   7   4   7      608.22      578.12     28.75 o 
   8   4   7       60.97       45.34     18.52 o 
   9   4   7      220.11      304.48     29.65 o 
  10   4   7      795.44      816.45     44.57 o 
  11   4   7      170.60      191.77     28.58 o 
 -11   5   7      231.89      271.49     32.59 o 
 -10   5   7      177.45      190.26     24.08 o 
  -9   5   7      443.27      402.76     28.99 o 
  -8   5   7      436.50      426.51     27.87 o 
  -7   5   7      580.35      552.67     29.32 o 
  -6   5   7      141.11      125.71     19.68 o 
  -5   5   7     4615.23     4580.94     90.52 o 
  -4   5   7     1436.03     1357.90     35.32 o 
  -3   5   7     4551.80     4500.88     84.48 o 
  -2   5   7     3334.53     3023.89     53.83 o 
  -1   5   7     3753.72     3783.37     65.41 o 
   0   5   7     2208.19     2308.70     48.45 o 
   1   5   7     3485.63     3536.04     67.51 o 
   2   5   7     3343.57     3107.69     55.16 o 
   3   5   7     4382.14     4329.08     69.35 o 
   4   5   7     1530.69     1385.30     43.54 o 
   5   5   7     4547.53     4347.72     87.87 o 
   6   5   7      120.04      111.77     23.95 o 
   7   5   7      698.25      693.16     39.48 o 
   8   5   7      445.59      432.66     27.57 o 
   9   5   7      514.53      546.66     38.56 o 
  10   5   7      170.98      131.99     25.73 o 
  11   5   7      248.08      280.54     32.86 o 
 -11   6   7       15.01       26.11     21.82 o 
 -10   6   7      313.93      339.92     32.95 o 
  -9   6   7      234.57      253.75     24.54 o 
  -8   6   7       89.55       95.00     17.52 o 
  -7   6   7      346.16      373.19     24.73 o 
  -6   6   7     1592.44     1436.72     48.54 o 
  -5   6   7       66.90      108.25     18.27 o 
  -4   6   7     2117.41     2036.96     46.90 o 
  -3   6   7    14118.19    14168.78    239.45 o 
  -2   6   7      366.92      404.27     17.04 o 
  -1   6   7     8759.53     8929.02    141.91 o 
   0   6   7     2409.68     2630.97     93.50 o 
   1   6   7     8927.66     9081.87    157.86 o 
   2   6   7      421.86      428.52     15.93 o 
   3   6   7    13826.40    13832.12    198.26 o 
   4   6   7     1865.63     1839.32     43.51 o 
   5   6   7       54.94       59.05     12.49 o 
   6   6   7     1750.89     1608.70     45.35 o 
   7   6   7      260.74      275.92     22.39 o 
   8   6   7       79.32       75.02     16.92 o 
   9   6   7      229.94      245.46     28.72 o 
  10   6   7      381.67      401.49     36.16 o 
  11   6   7       10.68       23.95     27.70 o 
 -10   7   7      293.27      363.28     34.23 o 
  -9   7   7      436.91      424.62     30.02 o 
  -8   7   7       46.27       56.29     16.43 o 
  -7   7   7      301.78      263.12     22.15 o 
  -6   7   7      357.57      384.23     25.91 o 
  -5   7   7      588.23      614.98     30.83 o 
  -4   7   7      976.87      986.58     30.65 o 
  -3   7   7      601.27      601.70     21.20 o 
  -2   7   7     8602.68     8391.93    136.44 o 
  -1   7   7     1095.10     1126.51     27.71 o 
   0   7   7    14723.55    15056.80    256.09 o 
   1   7   7     1069.91     1101.68     29.69 o 
   2   7   7     8188.24     7946.26    140.30 o 
   3   7   7      573.98      632.12     21.21 o 
   4   7   7      866.52      820.92     26.91 o 
   5   7   7      499.11      474.77     26.04 o 
   6   7   7      321.71      332.37     30.24 o 
   7   7   7      315.44      310.99     24.02 o 
   8   7   7       16.21       37.65     19.76 o 
   9   7   7      445.76      486.89     36.80 o 
  10   7   7      283.14      332.67     33.96 o 
 -10   8   7       48.06       46.45     26.56 o 
  -9   8   7      445.38      469.25     36.64 o 
  -8   8   7       51.72       38.51     15.58 o 
  -7   8   7      454.49      439.59     27.46 o 
  -6   8   7      625.25      587.36     29.03 o 
  -5   8   7      624.57      596.98     26.67 o 
  -4   8   7      102.80      125.82     22.75 o 
  -3   8   7     2651.72     2491.75     49.21 o 
  -2   8   7     1278.69     1265.10     37.85 o 
  -1   8   7     4891.86     4847.38     84.14 o 
   0   8   7      582.73      662.90     25.61 o 
   1   8   7     5095.28     5022.44     97.72 o 
   2   8   7     1316.52     1316.93     33.74 o 
   3   8   7     2430.96     2186.54     46.84 o 
   4   8   7      101.13      108.93     11.36 o 
   5   8   7      609.63      568.48     29.11 o 
   6   8   7      652.24      621.27     48.29 o 
   7   8   7      348.56      336.45     25.54 o 
   8   8   7       51.22       22.31     15.75 o 
   9   8   7      418.00      517.86     43.09 o 
  10   8   7       48.99       83.94     31.83 o 
 -10   9   7       16.28       37.86     28.07 o 
  -9   9   7      145.53      184.61     27.12 o 
  -8   9   7      555.88      555.76     43.70 o 
  -7   9   7       92.70       97.44     20.36 o 
  -6   9   7       89.90       90.96     21.53 o 
  -5   9   7     1207.14     1209.53     55.13 o 
  -4   9   7     1392.61     1318.94     39.39 o 
  -3   9   7      912.36      898.83     31.80 o 
  -2   9   7     4855.85     4589.37     82.81 o 
  -1   9   7      345.78      367.43     17.02 o 
   0   9   7      688.50      730.47     47.00 o 
   1   9   7      383.01      422.92     20.98 o 
   2   9   7     4761.64     4452.84     87.44 o 
   3   9   7      950.13      951.68     48.94 o 
   4   9   7     1213.96     1187.38     34.71 o 
   5   9   7     1364.90     1285.73     47.60 o 
   6   9   7      124.98      136.54     18.58 o 
   7   9   7      101.07       98.09     20.41 o 
   8   9   7      584.21      556.41     33.88 o 
   9   9   7      165.75      179.48     26.70 o 
  10   9   7       18.31       86.81     32.90 o 
  -9  10   7      191.49      179.19     33.14 o 
  -8  10   7      214.71      271.10     56.61 o 
  -7  10   7      183.89      179.88     36.40 o 
  -6  10   7      346.04      325.82     28.30 o 
  -5  10   7       77.25       77.43     14.60 o 
  -4  10   7     1288.30     1177.20     38.94 o 
  -3  10   7     1623.30     1629.33     44.01 o 
  -2  10   7      544.39      554.32     23.02 o 
  -1  10   7     1661.80     1615.83     37.34 o 
   0  10   7     1331.00     1317.76     31.64 o 
   1  10   7     1628.52     1587.54     41.92 o 
   2  10   7      628.73      555.69     37.82 o 
   3  10   7     1550.04     1439.21     53.87 o 
   4  10   7     1469.92     1400.22     39.18 o 
   5  10   7       60.85       26.31     16.44 o 
   6  10   7      461.36      470.34     34.61 o 
   7  10   7      126.02      127.47     20.46 o 
   8  10   7      209.49      167.26     22.74 o 
   9  10   7      242.84      273.04     31.96 o 
  -9  11   7       87.06      131.55     28.92 o 
  -8  11   7      145.45      156.34     25.17 o 
  -7  11   7      427.97      473.96     30.94 o 
  -6  11   7       19.89       22.58     14.65 o 
  -5  11   7     1349.55     1198.75     48.24 o 
  -4  11   7       72.29       56.68     17.55 o 
  -3  11   7     2174.53     2059.87     52.50 o 
  -2  11   7      623.34      611.54     28.57 o 
  -1  11   7     2609.95     2575.60     82.49 o 
   0  11   7       26.41       39.78     12.76 o 
   1  11   7     2816.97     2606.06     60.82 o 
   2  11   7      624.01      588.53     37.93 o 
   3  11   7     2244.84     2049.76     73.34 o 
   4  11   7       63.04       30.63     12.63 o 
   5  11   7     1559.09     1400.37     55.25 o 
   6  11   7       16.99        9.60     18.52 o 
   7  11   7      493.72      544.76     39.39 o 
   8  11   7      176.12      100.71     32.12 o 
   9  11   7       59.93       83.04     24.54 o 
  -9  12   7      109.80      203.47     33.44 o 
  -8  12   7      146.08      162.85     26.30 o 
  -7  12   7      469.26      523.87     34.67 o 
  -6  12   7      575.49      587.98     33.07 o 
  -5  12   7      828.71      839.23     37.18 o 
  -4  12   7      874.41      900.59     36.73 o 
  -3  12   7      505.84      547.92     29.43 o 
  -2  12   7      598.53      676.03     32.85 o 
  -1  12   7       31.66       66.76     14.74 o 
   0  12   7     1126.73     1121.25     78.13 o 
   1  12   7       31.62       58.83     13.38 o 
   2  12   7      657.49      692.82     37.27 o 
   3  12   7      487.53      518.86     33.01 o 
   4  12   7      914.29      937.92     35.20 o 
   5  12   7      822.93      739.99     42.62 o 
   6  12   7      647.03      674.79     42.85 o 
   7  12   7      473.76      555.93     50.27 o 
   8  12   7      141.28      157.71     36.96 o 
   9  12   7      111.47      136.96     29.03 o 
  -8  13   7      598.35      607.65     43.05 o 
  -7  13   7      143.02      179.36     31.43 o 
  -6  13   7      109.24      128.16     20.63 o 
  -5  13   7      848.16      926.67     41.11 o 
  -4  13   7      432.41      463.85     33.52 o 
  -3  13   7       81.70      103.75     19.38 o 
  -2  13   7       94.14       96.15     17.46 o 
  -1  13   7      650.50      593.82     31.48 o 
   0  13   7      633.52      571.37     29.90 o 
   1  13   7      611.52      594.22     36.43 o 
   2  13   7       79.34      103.37     20.09 o 
   3  13   7       91.47       98.57     22.06 o 
   4  13   7      386.89      415.81     39.58 o 
   5  13   7      872.92      813.95     45.64 o 
   6  13   7      124.06      127.43     24.47 o 
   7  13   7      139.25      202.21     30.07 o 
   8  13   7      575.32      543.28     52.28 o 
  -7  14   7      879.43      828.15     93.07 o 
  -6  14   7      115.85      111.23     37.55 o 
  -5  14   7      429.75      391.91     33.46 o 
  -4  14   7      382.69      427.43     33.43 o 
  -3  14   7      364.59      329.47     29.27 o 
  -2  14   7      112.27      128.46     19.12 o 
  -1  14   7      118.84      167.51     19.53 o 
   0  14   7     1518.01     1581.23     60.07 o 
   1  14   7       90.48       88.79     20.81 o 
   2  14   7      110.99      150.29     23.11 o 
   3  14   7      258.37      273.15     21.86 o 
   4  14   7      361.51      322.47     27.11 o 
   5  14   7      420.28      391.62     43.22 o 
   6  14   7      156.11      132.57     25.11 o 
   7  14   7      883.62      986.92     55.61 o 
  -7  15   7      216.05      289.67     39.79 o 
  -6  15   7      547.38      605.07     51.14 o 
  -5  15   7       94.26      132.07     35.52 o 
  -4  15   7      245.95      230.71     27.22 o 
  -3  15   7      467.78      552.56     57.65 o 
  -2  15   7       98.12       90.77     18.47 o 
  -1  15   7      234.48      235.81     23.52 o 
   0  15   7       67.22       78.81     20.47 o 
   1  15   7      240.66      257.80     28.55 o 
   2  15   7       86.76      111.79     22.69 o 
   3  15   7      480.52      510.29     29.42 o 
   4  15   7      272.76      289.28     26.85 o 
   5  15   7      121.42      109.49     24.19 o 
   6  15   7      543.66      538.30     41.43 o 
   7  15   7      210.95      256.89     32.71 o 
  -6  16   7      108.11       85.21     29.79 o 
  -5  16   7       12.31       -2.37     24.32 o 
  -4  16   7      193.37      234.84     28.47 o 
  -3  16   7      238.18      263.24     34.82 o 
  -2  16   7      261.04      293.77     26.84 o 
  -1  16   7       94.44      131.21     20.69 o 
   0  16   7       14.19       34.11     21.33 o 
   1  16   7       83.52      141.01     23.80 o 
   2  16   7      244.58      239.06     28.15 o 
   3  16   7      339.45      338.91     26.36 o 
   4  16   7      193.92      214.93     25.43 o 
   5  16   7       16.02       39.82     22.08 o 
   6  16   7      107.26      114.80     30.33 o 
  -5  17   7      140.10      214.60     36.45 o 
  -4  17   7       84.52      127.29     29.92 o 
  -3  17   7      349.98      359.40     36.64 o 
  -2  17   7       67.68       86.26     21.45 o 
  -1  17   7       15.66       17.07     19.74 o 
   0  17   7      581.61      540.36     40.74 o 
   1  17   7       16.03       -1.66     20.53 o 
   2  17   7       83.35       82.26     22.40 o 
   3  17   7      337.95      378.45     31.31 o 
   4  17   7       95.66      123.26     23.38 o 
   5  17   7      138.69      202.99     31.43 o 
  -3  18   7      281.33      289.52     32.42 o 
  -2  18   7       20.39      -16.41     26.46 o 
  -1  18   7      226.11      215.62     29.44 o 
   0  18   7      317.40      331.68     69.68 o 
   1  18   7      185.01      180.23     30.06 o 
   2  18   7       19.68       60.38     23.60 o 
   3  18   7      351.39      402.75     33.06 o 
   0   0   8    10345.30    10963.13    237.93 o 
   1   0   8     1132.26     1068.67     29.02 o 
   2   0   8    16638.78    17235.70    239.12 o 
   3   0   8      891.83      923.15     22.49 o 
   4   0   8      320.52      419.39     15.67 o 
   5   0   8     4882.28     4773.43     82.59 o 
   6   0   8     1574.85     1477.50     34.21 o 
   7   0   8     2638.89     2422.55     59.43 o 
   8   0   8      991.23     1061.33     40.11 o 
   9   0   8      214.90      236.72     34.08 o 
  10   0   8       26.97       18.07     19.81 o 
  11   0   8      469.93      576.30     42.34 o 
 -11   1   8      225.94      215.94     29.72 o 
 -10   1   8     1642.16     1804.09    120.03 o 
  -9   1   8      141.53      173.82     24.34 o 
  -8   1   8       75.22       73.07     15.72 o 
  -7   1   8      690.35      676.21     27.70 o 
  -6   1   8     1581.67     1453.58     36.83 o 
  -5   1   8     4366.75     4075.97     81.25 o 
  -4   1   8     3962.45     4035.82     78.49 o 
  -3   1   8     1692.06     1613.38     32.47 o 
  -2   1   8       25.19       25.81      5.74 o 
  -1   1   8     1982.49     2029.96     34.55 o 
   0   1   8       97.19       92.96      8.36 o 
   1   1   8     2109.95     2181.81     40.54 o 
   2   1   8       48.08       64.71      7.16 o 
   3   1   8     1475.07     1432.56     31.14 o 
   4   1   8     4235.77     4231.02     73.90 o 
   5   1   8     4507.81     4045.16     79.31 o 
   6   1   8     1550.45     1533.87     40.00 o 
   7   1   8      737.69      683.30     48.75 o 
   8   1   8       68.36       54.82     15.49 o 
   9   1   8      175.73      183.22     21.34 o 
  10   1   8     1708.02     1676.36     72.98 o 
  11   1   8      247.53      306.12     33.46 o 
 -11   2   8      723.80      748.16     47.58 o 
 -10   2   8      187.80      167.77     26.01 o 
  -9   2   8      125.15      129.85     21.88 o 
  -8   2   8     1304.05     1237.96     44.80 o 
  -7   2   8     1083.94     1026.95     39.79 o 
  -6   2   8     2766.43     2550.27     53.26 o 
  -5   2   8     2967.26     2803.86     55.05 o 
  -4   2   8      438.08      492.42     18.52 o 
  -3   2   8      715.04      728.58     23.93 o 
  -2   2   8     1927.58     1907.32     35.54 o 
  -1   2   8     4110.92     4253.71     70.00 o 
   0   2   8     1217.72     1387.89     32.26 o 
   1   2   8     4615.48     4831.88     80.21 o 
   2   2   8     1843.09     1773.12     33.19 o 
   3   2   8      796.16      855.80     26.63 o 
   4   2   8      418.66      447.27     19.80 o 
   5   2   8     2887.94     2743.40     59.12 o 
   6   2   8     2679.31     2592.21     58.41 o 
   7   2   8     1191.48     1154.15     45.47 o 
   8   2   8     1319.72     1315.44     68.88 o 
   9   2   8      152.17      166.72     20.72 o 
  10   2   8      210.70      205.27     24.56 o 
  11   2   8      806.57      927.30     63.26 o 
 -11   3   8      368.41      507.00     39.69 o 
 -10   3   8      502.44      501.73     38.61 o 
  -9   3   8      153.50      115.15     19.45 o 
  -8   3   8      543.38      489.65     29.88 o 
  -7   3   8     2193.81     2139.81     55.39 o 
  -6   3   8      360.76      337.23     18.20 o 
  -5   3   8       17.00       23.75      8.07 o 
  -4   3   8     1002.48      980.54     25.29 o 
  -3   3   8     5479.79     5253.14     87.38 o 
  -2   3   8       59.38       69.07      7.16 o 
  -1   3   8     2958.56     2998.86     51.96 o 
   0   3   8       26.26       28.00      5.24 o 
   1   3   8     2685.19     2655.16     48.13 o 
   2   3   8       36.53       49.58      6.72 o 
   3   3   8     4710.49     4517.35     70.78 o 
   4   3   8      891.05      920.32     29.34 o 
   5   3   8       12.20        6.26      8.90 o 
   6   3   8      431.04      395.05     22.21 o 
   7   3   8     2081.88     1999.18     72.04 o 
   8   3   8      527.44      566.58     35.89 o 
   9   3   8      211.18      233.90     26.48 o 
  10   3   8      536.81      485.72     40.57 o 
  11   3   8      405.50      505.25     40.59 o 
 -11   4   8        3.28       38.90     22.29 o 
 -10   4   8      164.99      188.30     26.63 o 
  -9   4   8      282.97      284.98     28.55 o 
  -8   4   8      739.62      790.36     56.93 o 
  -7   4   8      244.90      234.76     21.01 o 
  -6   4   8     2938.10     2685.24     62.24 o 
  -5   4   8     2119.21     2098.16     50.26 o 
  -4   4   8     3290.45     3114.82     71.39 o 
  -3   4   8      360.19      432.73     18.64 o 
  -2   4   8     3310.65     3139.28     55.75 o 
  -1   4   8      332.18      378.57     15.49 o 
   0   4   8      257.39      308.34     12.17 o 
   1   4   8      388.20      437.36     15.78 o 
   2   4   8     3008.64     2764.85     49.87 o 
   3   4   8      383.29      452.64     15.57 o 
   4   4   8     2947.80     2842.95     61.41 o 
   5   4   8     2107.54     2153.88     51.41 o 
   6   4   8     2723.76     2397.73     78.17 o 
   7   4   8      211.28      214.42     19.44 o 
   8   4   8      619.44      658.31     48.19 o 
   9   4   8      259.86      218.03     26.80 o 
  10   4   8      136.60      147.03     24.79 o 
  11   4   8        4.19       -7.22     24.38 o 
 -11   5   8      134.24      181.48     28.22 o 
 -10   5   8       85.17       96.76     22.16 o 
  -9   5   8      304.78      357.60     28.07 o 
  -8   5   8      434.47      441.67     28.87 o 
  -7   5   8     1188.09     1134.09     40.86 o 
  -6   5   8      575.53      587.30     36.90 o 
  -5   5   8      503.68      536.26     25.03 o 
  -4   5   8     1064.36     1122.63     32.67 o 
  -3   5   8    13109.69    12665.90    215.62 o 
  -2   5   8     3897.88     4253.27     72.48 o 
  -1   5   8     1728.82     1660.27     34.56 o 
   0   5   8       25.91       54.41      8.75 o 
   1   5   8     2083.36     2078.18     44.48 o 
   2   5   8     3829.62     4158.47     71.52 o 
   3   5   8    12238.60    11507.69    166.63 o 
   4   5   8     1084.95     1028.98     47.04 o 
   5   5   8      541.25      523.84     25.73 o 
   6   5   8      512.71      452.76     28.66 o 
   7   5   8     1148.61     1106.89     39.81 o 
   8   5   8      399.56      450.39     33.72 o 
   9   5   8      239.87      306.74     33.04 o 
  10   5   8      106.91      125.74     25.19 o 
  11   5   8      143.12      203.47     29.59 o 
 -10   6   8      164.78      219.15     25.19 o 
  -9   6   8        0.16       -1.67     16.12 o 
  -8   6   8      205.57      259.01     23.67 o 
  -7   6   8      939.28      897.13     36.76 o 
  -6   6   8      401.54      406.51     23.99 o 
  -5   6   8     2098.30     1857.20     46.68 o 
  -4   6   8     1711.31     1799.50     43.62 o 
  -3   6   8     1302.79     1406.53     55.94 o 
  -2   6   8     7623.60     7407.79    132.75 o 
  -1   6   8      701.92      708.69     21.31 o 
   0   6   8    20491.96    21903.09    365.11 o 
   1   6   8      652.97      637.07     21.97 o 
   2   6   8     7125.61     6751.95    120.44 o 
   3   6   8     1251.86     1207.69     51.22 o 
   4   6   8     1635.54     1555.63     38.50 o 
   5   6   8     2331.50     2228.09     54.89 o 
   6   6   8      361.43      352.83     24.17 o 
   7   6   8      991.35      912.47     43.69 o 
   8   6   8      194.34      235.82     22.22 o 
   9   6   8        2.69       11.87     18.65 o 
  10   6   8      165.48      246.93     30.23 o 
 -10   7   8       78.56      100.51     23.80 o 
  -9   7   8       46.43       44.75     18.30 o 
  -8   7   8      336.26      332.77     26.00 o 
  -7   7   8       40.72       42.48     17.08 o 
  -6   7   8     4461.35     4198.33     88.20 o 
  -5   7   8      260.24      298.05     19.54 o 
  -4   7   8     1621.99     1565.85     39.84 o 
  -3   7   8     1678.85     1647.54     44.79 o 
  -2   7   8     2151.11     2054.33     43.23 o 
  -1   7   8     1949.75     2050.63     49.48 o 
   0   7   8    12681.55    12481.55    215.49 o 
   1   7   8     1865.51     2003.73     45.41 o 
   2   7   8     2052.52     2015.05     44.61 o 
   3   7   8     1485.67     1440.45     32.21 o 
   4   7   8     1693.42     1605.56     34.95 o 
   5   7   8      270.21      269.73     20.70 o 
   6   7   8     4797.61     4570.55    149.38 o 
   7   7   8       23.01       22.94     14.29 o 
   8   7   8      320.08      334.19     26.50 o 
   9   7   8       49.50       55.96     33.32 o 
  10   7   8      121.21      107.93     26.63 o 
 -10   8   8       82.67      111.93     29.99 o 
  -9   8   8      300.58      288.61     30.88 o 
  -8   8   8        3.23      -15.76     17.96 o 
  -7   8   8     1078.69     1118.72     49.90 o 
  -6   8   8      595.06      641.15     36.89 o 
  -5   8   8     1128.52     1067.65     35.18 o 
  -4   8   8     1338.05     1274.38     35.77 o 
  -3   8   8     1574.86     1555.37     41.25 o 
  -2   8   8      494.54      479.83     20.23 o 
  -1   8   8     5341.63     5320.45     94.49 o 
   0   8   8      753.96      724.99     27.31 o 
   1   8   8     5223.29     5195.79     99.05 o 
   2   8   8      508.36      482.79     20.61 o 
   3   8   8     1468.11     1372.66     34.83 o 
   4   8   8     1371.91     1235.37     39.63 o 
   5   8   8     1377.19     1239.60     42.38 o 
   6   8   8      637.54      644.07     32.86 o 
   7   8   8     1166.57     1211.40     45.30 o 
   8   8   8        3.41        1.02     15.83 o 
   9   8   8      385.01      377.27     34.89 o 
  10   8   8       87.38      127.52     33.02 o 
 -10   9   8      338.20      403.30     44.59 o 
  -9   9   8      159.28      216.23     34.84 o 
  -8   9   8      208.04      214.09     26.46 o 
  -7   9   8      199.51      252.67     26.68 o 
  -6   9   8     2061.97     1851.96     59.01 o 
  -5   9   8      242.41      255.95     24.45 o 
  -4   9   8     1077.51     1055.76     36.65 o 
  -3   9   8      566.20      555.46     26.10 o 
  -2   9   8     1239.47     1246.04     32.94 o 
  -1   9   8      845.11      950.90     27.20 o 
   0   9   8    15563.28    15726.48    270.30 o 
   1   9   8      889.73      946.23     31.25 o 
   2   9   8     1253.87     1269.20     38.81 o 
   3   9   8      639.32      626.01     25.61 o 
   4   9   8     1015.43      990.58     33.28 o 
   5   9   8      212.52      232.89     21.61 o 
   6   9   8     1977.49     1839.99     58.55 o 
   7   9   8      257.23      277.47     24.71 o 
   8   9   8      206.31      205.09     23.95 o 
   9   9   8      143.56      177.24     28.09 o 
  10   9   8      415.95      477.19     54.34 o 
  -9  10   8       11.87       37.50     21.12 o 
  -8  10   8      467.63      521.81     38.77 o 
  -7  10   8       58.69       70.14     20.44 o 
  -6  10   8      350.62      378.90     30.54 o 
  -5  10   8     1536.46     1462.88     45.77 o 
  -4  10   8      228.77      317.19     22.11 o 
  -3  10   8      117.80      134.67     17.59 o 
  -2  10   8     2274.32     2157.99     67.62 o 
  -1  10   8     2068.84     2071.77     45.10 o 
   0  10   8      189.13      189.16     16.60 o 
   1  10   8     2201.21     2168.88     52.41 o 
   2  10   8     2547.82     2418.54     78.90 o 
   3  10   8      146.55      160.04     19.70 o 
   4  10   8      165.60      194.68     17.00 o 
   5  10   8     1445.79     1385.19     55.57 o 
   6  10   8      409.24      386.53     31.88 o 
   7  10   8       76.31       48.89     17.90 o 
   8  10   8      447.41      474.82     35.71 o 
   9  10   8       19.62       52.56     23.33 o 
  -9  11   8      136.06      112.97     30.41 o 
  -8  11   8      158.81      165.13     27.06 o 
  -7  11   8      474.51      497.89     33.46 o 
  -6  11   8      190.89      210.17     22.14 o 
  -5  11   8      104.57      131.13     17.88 o 
  -4  11   8      146.00      133.97     17.01 o 
  -3  11   8     1486.80     1432.49     94.09 o 
  -2  11   8     2331.12     2247.27     57.39 o 
  -1  11   8     1338.74     1300.80     70.58 o 
   0  11   8     1261.49     1263.29     40.44 o 
   1  11   8     1473.68     1547.14     43.43 o 
   2  11   8     2382.33     2230.64     84.69 o 
   3  11   8     1847.19     1738.16     54.70 o 
   4  11   8      111.52       81.91     16.84 o 
   5  11   8       93.15      115.87     22.05 o 
   6  11   8      174.63      170.58     24.52 o 
   7  11   8      403.30      426.76     36.64 o 
   8  11   8      186.16      154.34     27.17 o 
   9  11   8      115.69      177.54     44.43 o 
  -8  12   8      273.75      293.09     32.60 o 
  -7  12   8       18.99        1.94     16.24 o 
  -6  12   8       93.31      128.64     33.81 o 
  -5  12   8        8.70       -2.72     12.71 o 
  -4  12   8      720.11      707.64     39.36 o 
  -3  12   8      331.25      320.88     45.62 o 
  -2  12   8     1882.38     1839.33     61.27 o 
  -1  12   8     1427.90     1304.43     59.99 o 
   0  12   8       56.84       56.96     15.97 o 
   1  12   8     1476.09     1428.41     50.65 o 
   2  12   8     2312.43     2172.21     64.49 o 
   3  12   8      340.82      358.44     28.43 o 
   4  12   8      748.51      722.50     36.36 o 
   5  12   8        7.80      -15.62     15.77 o 
   6  12   8      106.58      101.60     23.43 o 
   7  12   8       18.61       29.62     21.15 o 
   8  12   8      221.40      250.10     32.09 o 
  -8  13   8       80.49       71.01     32.07 o 
  -7  13   8      312.12      335.54     36.00 o 
  -6  13   8      209.14      240.47     27.67 o 
  -5  13   8        0.31       14.18     17.77 o 
  -4  13   8      129.63       81.04     23.09 o 
  -3  13   8      381.51      454.40     40.73 o 
  -2  13   8     1586.86     1514.21     62.73 o 
  -1  13   8      244.05      243.41     22.36 o 
   0  13   8       12.81       19.37     14.21 o 
   1  13   8      264.29      200.59     24.21 o 
   2  13   8     1599.15     1651.34     57.84 o 
   3  13   8      368.91      387.43     30.61 o 
   4  13   8      149.65      112.95     19.15 o 
   5  13   8        1.78       10.72     16.64 o 
   6  13   8      198.98      160.93     26.17 o 
   7  13   8      378.45      411.15     57.89 o 
   8  13   8       88.56       43.79     24.94 o 
  -7  14   8       29.76       43.87     56.18 o 
  -6  14   8      141.73      163.21     25.80 o 
  -5  14   8      648.48      618.19     44.47 o 
  -4  14   8       50.31       59.77     19.89 o 
  -3  14   8      327.02      325.91     30.38 o 
  -2  14   8      399.55      460.73     29.99 o 
  -1  14   8      431.09      448.05     29.11 o 
   0  14   8      143.52      145.14     20.68 o 
   1  14   8      484.01      516.09     35.53 o 
   2  14   8      353.76      346.05     30.32 o 
   3  14   8      312.90      360.52     28.09 o 
   4  14   8       83.85      154.47     21.80 o 
   5  14   8      620.40      643.15     49.04 o 
   6  14   8      149.64      187.02     29.86 o 
   7  14   8       42.41       51.22     29.32 o 
  -6  15   8      198.56      282.84     38.31 o 
  -5  15   8        6.54       15.41     19.36 o 
  -4  15   8     1052.15      877.79     59.67 o 
  -3  15   8      302.11      325.38     30.72 o 
  -2  15   8      115.18      110.24     20.30 o 
  -1  15   8      101.19      113.84     23.49 o 
   0  15   8      938.03      982.42     70.87 o 
   1  15   8       96.13      143.72     23.46 o 
   2  15   8      125.37      151.54     24.61 o 
   3  15   8      350.30      384.35     26.71 o 
   4  15   8     1045.85      996.55     46.09 o 
   5  15   8        6.59       -7.98     16.47 o 
   6  15   8      210.77      289.37     33.74 o 
  -5  16   8      262.79      278.60     38.51 o 
  -4  16   8       95.93      147.55     25.14 o 
  -3  16   8       70.97       82.67     21.74 o 
  -2  16   8      232.33      228.23     38.34 o 
  -1  16   8      426.16      467.52     36.54 o 
   0  16   8       56.48       32.16     20.08 o 
   1  16   8      369.85      402.66     39.02 o 
   2  16   8      245.03      296.16     30.98 o 
   3  16   8       66.91       86.73     20.52 o 
   4  16   8       87.15      106.32     21.83 o 
   5  16   8      290.83      359.68     35.66 o 
  -4  17   8      143.68      167.34     28.12 o 
  -3  17   8      643.41      679.16     45.47 o 
  -2  17   8       60.27      100.77     21.57 o 
  -1  17   8       77.59       84.31     24.94 o 
   0  17   8      159.95      137.14     25.51 o 
   1  17   8       68.55       59.87     22.31 o 
   2  17   8       45.58       25.38     21.12 o 
   3  17   8      580.25      612.34     38.45 o 
   4  17   8      175.06      233.16     26.57 o 
  -2  18   8      410.34      481.61     40.66 o 
  -1  18   8       86.96       77.24     24.93 o 
   0  18   8       58.25       77.58     24.27 o 
   1  18   8      115.82      119.65     26.37 o 
   2  18   8      354.22      316.73     33.28 o 
   1   0   9    32535.14    35217.61    574.33 o 
   2   0   9      852.20      855.27     19.91 o 
   3   0   9     3001.05     2945.06     79.50 o 
   4   0   9     6209.54     5451.64     91.87 o 
   5   0   9     1492.43     1414.37     32.36 o 
   6   0   9       55.96       63.55     12.97 o 
   7   0   9      991.99      952.02     36.01 o 
   8   0   9       13.63       23.95     13.84 o 
   9   0   9      197.81      240.59     29.11 o 
  10   0   9      147.30      118.60     23.57 o 
  11   0   9       52.76       83.32     24.15 o 
 -11   1   9       25.21       14.01     22.06 o 
 -10   1   9        2.29        9.98     18.84 o 
  -9   1   9      158.19      191.76     24.68 o 
  -8   1   9     1619.35     1585.36     57.23 o 
  -7   1   9      836.46      833.71     31.01 o 
  -6   1   9     2099.72     1994.73     45.78 o 
  -5   1   9     1022.08      954.71     40.19 o 
  -4   1   9      212.75      233.55     13.13 o 
  -3   1   9     6742.96     6429.63    104.43 o 
  -2   1   9     8432.52     8603.15    135.05 o 
  -1   1   9      404.43      472.58     17.96 o 
   0   1   9     3673.95     3624.32     62.55 o 
   1   1   9      313.94      353.10     14.34 o 
   2   1   9     8178.71     8195.60    119.80 o 
   3   1   9     6845.43     6488.22    106.68 o 
   4   1   9      196.40      235.59     14.13 o 
   5   1   9      989.69      977.18     28.12 o 
   6   1   9     2019.23     1893.54     59.58 o 
   7   1   9      735.95      781.15     39.71 o 
   8   1   9     1482.81     1423.02     56.25 o 
   9   1   9      144.10      150.60     20.19 o 
  10   1   9        5.30        6.43     25.82 o 
  11   1   9       15.53       -3.93     22.66 o 
 -11   2   9       21.46       81.57     29.00 o 
 -10   2   9      153.93      168.03     26.51 o 
  -9   2   9      511.38      501.57     36.05 o 
  -8   2   9      319.96      315.94     24.68 o 
  -7   2   9      246.01      288.98     23.22 o 
  -6   2   9     1317.71     1203.76     37.34 o 
  -5   2   9     1836.53     1650.46     38.12 o 
  -4   2   9     3800.19     3651.11     66.60 o 
  -3   2   9     2299.23     2330.25     49.01 o 
  -2   2   9     1841.54     1830.31     35.39 o 
  -1   2   9     1150.21     1214.42     23.79 o 
   0   2   9      868.81      760.46     22.52 o 
   1   2   9     1205.92     1207.94     27.17 o 
   2   2   9     1768.14     1722.27     33.26 o 
   3   2   9     2011.33     2034.78     36.93 o 
   4   2   9     3372.08     3323.06     67.86 o 
   5   2   9     1685.34     1468.04     38.28 o 
   6   2   9     1149.26     1108.99     34.90 o 
   7   2   9      157.58      214.75     23.04 o 
   8   2   9      299.43      300.64     39.64 o 
   9   2   9      483.80      464.36     30.96 o 
  10   2   9      149.19      216.59     28.40 o 
  11   2   9       16.09       -2.84     21.26 o 
 -11   3   9      352.12      331.50     34.48 o 
 -10   3   9      485.31      554.12     40.62 o 
  -9   3   9       14.39        5.19     15.41 o 
  -8   3   9      223.35      253.41     24.21 o 
  -7   3   9      741.08      683.77     32.90 o 
  -6   3   9     1129.59     1134.50     32.51 o 
  -5   3   9     3115.85     3018.69     58.55 o 
  -4   3   9     1728.88     1673.55     36.10 o 
  -3   3   9     1634.59     1587.19     33.64 o 
  -2   3   9      753.66      736.49     19.68 o 
  -1   3   9     3003.78     3042.25     53.56 o 
   0   3   9     1562.62     1475.54     27.37 o 
   1   3   9     2950.23     2972.76     53.76 o 
   2   3   9      702.79      701.47     22.59 o 
   3   3   9     1515.47     1505.27     30.21 o 
   4   3   9     1596.66     1479.26     38.26 o 
   5   3   9     2625.50     2508.41     63.42 o 
   6   3   9     1106.39     1121.08     36.45 o 
   7   3   9      764.48      701.26     38.01 o 
   8   3   9      180.80      181.80     26.62 o 
   9   3   9       11.95       15.71     17.44 o 
  10   3   9      556.28      615.63     36.88 o 
  11   3   9      393.21      484.83     40.46 o 
 -11   4   9       74.02      116.51     25.79 o 
 -10   4   9      586.86      625.58     46.83 o 
  -9   4   9     1423.47     1399.75     51.36 o 
  -8   4   9       59.32       62.16     16.45 o 
  -7   4   9      319.99      310.28     23.46 o 
  -6   4   9      246.74      225.22     19.33 o 
  -5   4   9     1229.98     1254.39     37.26 o 
  -4   4   9     2382.63     2044.10     47.75 o 
  -3   4   9     1764.10     1690.95     50.56 o 
  -2   4   9     3013.28     3193.73     57.40 o 
  -1   4   9     3815.21     3798.72     64.63 o 
   0   4   9       32.06       59.32      8.24 o 
   1   4   9     3516.43     3488.46     62.10 o 
   2   4   9     3045.76     3253.85     58.32 o 
   3   4   9     1717.14     1652.75     32.84 o 
   4   4   9     2140.28     1799.65     50.08 o 
   5   4   9     1002.82     1068.05     50.14 o 
   6   4   9      235.50      222.58     18.81 o 
   7   4   9      374.71      331.34     25.30 o 
   8   4   9       59.46       54.75     18.01 o 
   9   4   9     1443.34     1392.92     58.39 o 
  10   4   9      736.38      777.62     54.68 o 
  11   4   9       95.79      155.61     28.54 o 
 -11   5   9      264.40      297.98     34.00 o 
 -10   5   9      298.43      272.83     27.05 o 
  -9   5   9      777.42      789.61     39.88 o 
  -8   5   9      247.45      241.03     23.19 o 
  -7   5   9      137.89      150.98     20.43 o 
  -6   5   9     1418.11     1319.20     41.69 o 
  -5   5   9     2747.35     2593.29     59.17 o 
  -4   5   9      662.37      640.76     25.36 o 
  -3   5   9     1541.10     1434.34     35.27 o 
  -2   5   9      492.83      504.88     16.65 o 
  -1   5   9     3471.18     3298.44     59.87 o 
   0   5   9      836.73      650.30     32.09 o 
   1   5   9     3599.53     3613.28     70.48 o 
   2   5   9      602.27      614.18     19.20 o 
   3   5   9     1444.87     1337.30     34.12 o 
   4   5   9      582.91      553.57     23.48 o 
   5   5   9     2388.10     2223.60     54.22 o 
   6   5   9     1591.03     1451.97     47.46 o 
   7   5   9      102.79      115.30     17.19 o 
   8   5   9      278.91      249.27     32.96 o 
   9   5   9      835.03      856.15     47.31 o 
  10   5   9      352.28      384.84     37.85 o 
  11   5   9      285.23      302.04     33.86 o 
 -10   6   9      367.83      434.78     42.60 o 
  -9   6   9       22.74       22.83     17.15 o 
  -8   6   9      657.44      668.88     35.29 o 
  -7   6   9     1742.27     1610.76     57.52 o 
  -6   6   9     1585.42     1439.49     66.56 o 
  -5   6   9      479.18      499.72     24.70 o 
  -4   6   9     2968.77     2827.64     60.98 o 
  -3   6   9     5951.49     5849.79    107.74 o 
  -2   6   9      414.44      465.43     21.01 o 
  -1   6   9      436.79      521.12     18.55 o 
   0   6   9     2467.02     2113.74     47.71 o 
   1   6   9      438.48      594.21     23.09 o 
   2   6   9      464.12      509.47     19.18 o 
   3   6   9     5751.85     5486.36     87.57 o 
   4   6   9     2625.99     2422.88     45.71 o 
   5   6   9      433.77      437.79     25.29 o 
   6   6   9     1680.14     1519.65     49.30 o 
   7   6   9     1793.05     1619.98     49.93 o 
   8   6   9      700.92      651.99     40.91 o 
   9   6   9       20.77       18.68     19.60 o 
  10   6   9      423.45      460.03     44.42 o 
 -10   7   9       41.25       72.83     25.26 o 
  -9   7   9      810.78      815.12     47.87 o 
  -8   7   9      948.38      933.96     68.75 o 
  -7   7   9      474.48      482.53     47.03 o 
  -6   7   9      485.38      494.76     27.14 o 
  -5   7   9     1485.29     1332.89     39.12 o 
  -4   7   9     3524.78     3435.60     70.88 o 
  -3   7   9      579.57      537.61     31.47 o 
  -2   7   9     3076.80     2939.94     57.29 o 
  -1   7   9     1484.50     1293.61     30.45 o 
   0   7   9      212.60      231.66     18.28 o 
   1   7   9     1496.94     1359.46     38.54 o 
   2   7   9     3006.50     2932.95     60.61 o 
   3   7   9      447.86      447.66     19.09 o 
   4   7   9     3407.16     3185.29     66.27 o 
   5   7   9     1328.89     1165.57     40.54 o 
   6   7   9      479.16      453.26     28.04 o 
   7   7   9      490.53      477.55     29.72 o 
   8   7   9      920.25      903.73     41.22 o 
   9   7   9      819.73      863.77     48.94 o 
  10   7   9       45.59       45.84     23.70 o 
 -10   8   9      327.37      348.42     47.66 o 
  -9   8   9      325.26      390.51     35.05 o 
  -8   8   9       34.95       59.11     20.16 o 
  -7   8   9      994.85      965.59     47.36 o 
  -6   8   9     1242.10     1070.00     46.92 o 
  -5   8   9     1916.74     1907.31     89.97 o 
  -4   8   9      124.09      128.13     17.42 o 
  -3   8   9     1986.34     1884.61     47.29 o 
  -2   8   9      788.86      834.36     26.58 o 
  -1   8   9      729.08      726.86     22.95 o 
   0   8   9      943.96      888.67     30.51 o 
   1   8   9      857.33      822.67     28.16 o 
   2   8   9      842.47      857.08     28.18 o 
   3   8   9     1777.44     1764.60     56.06 o 
   4   8   9       92.87       87.88     11.94 o 
   5   8   9     1939.77     1764.86     49.75 o 
   6   8   9     1324.26     1199.68     68.30 o 
   7   8   9      893.94      835.65     39.01 o 
   8   8   9       28.39       33.63     16.37 o 
   9   8   9      289.02      306.17     32.40 o 
  10   8   9      325.91      307.31     34.46 o 
  -9   9   9      176.36      169.65     27.03 o 
  -8   9   9      743.47      706.17     43.48 o 
  -7   9   9      557.35      607.67     38.98 o 
  -6   9   9       51.98      103.37     19.31 o 
  -5   9   9      218.93      266.53     24.56 o 
  -4   9   9     3222.13     3026.61     69.22 o 
  -3   9   9     2246.12     1944.90     79.94 o 
  -2   9   9      543.56      564.17     22.40 o 
  -1   9   9     1260.70     1337.70     38.96 o 
   0   9   9       53.24       27.50     10.63 o 
   1   9   9     1377.72     1363.99     37.17 o 
   2   9   9      564.26      529.00     22.42 o 
   3   9   9     2041.95     1819.17     66.28 o 
   4   9   9     3137.26     2898.17     77.60 o 
   5   9   9      258.47      257.07     22.65 o 
   6   9   9       31.41       52.00     16.45 o 
   7   9   9      482.17      457.29     30.92 o 
   8   9   9      781.55      824.75     62.92 o 
   9   9   9      192.92      207.44     34.80 o 
  -9  10   9       65.60       88.13     34.24 o 
  -8  10   9      281.22      346.02     33.67 o 
  -7  10   9       86.99       97.23     21.37 o 
  -6  10   9     1149.05     1136.87     58.21 o 
  -5  10   9      489.64      495.85     29.86 o 
  -4  10   9       21.52       48.57     13.51 o 
  -3  10   9      239.66      210.30     18.22 o 
  -2  10   9      330.43      347.39     18.71 o 
  -1  10   9     1057.85     1022.90     36.16 o 
   0  10   9      961.14      965.82     34.01 o 
   1  10   9     1135.66     1093.97     35.64 o 
   2  10   9      398.65      399.21     28.06 o 
   3  10   9      192.10      218.56     22.76 o 
   4  10   9       45.54       53.88     22.44 o 
   5  10   9      514.54      511.13     42.18 o 
   6  10   9     1224.36     1287.49     54.73 o 
   7  10   9       55.61       78.33     18.16 o 
   8  10   9      303.62      330.32     29.39 o 
   9  10   9       96.84      145.10     37.74 o 
  -9  11   9      352.80      416.89     37.76 o 
  -8  11   9        5.84       40.78     21.41 o 
  -7  11   9       56.70       81.90     20.36 o 
  -6  11   9       87.93       67.22     16.89 o 
  -5  11   9     1593.19     1474.39     48.44 o 
  -4  11   9      488.28      529.79     33.42 o 
  -3  11   9       42.31       38.61     16.93 o 
  -2  11   9      800.64      817.18     35.32 o 
  -1  11   9     1682.59     1600.11     46.55 o 
   0  11   9      636.80      690.07     34.90 o 
   1  11   9     1746.87     1700.21     46.02 o 
   2  11   9      871.25      955.57     42.30 o 
   3  11   9       60.02       81.98     18.23 o 
   4  11   9      598.26      518.79     31.09 o 
   5  11   9     1710.98     1737.13     64.61 o 
   6  11   9      105.06      126.73     23.21 o 
   7  11   9       75.93      128.77     24.91 o 
   8  11   9       12.66       12.37     20.09 o 
   9  11   9      322.83      377.65     45.22 o 
  -8  12   9       60.46       73.53     28.89 o 
  -7  12   9      222.33      257.02     28.46 o 
  -6  12   9      446.15      413.93     29.32 o 
  -5  12   9       22.28       33.79     17.77 o 
  -4  12   9     1380.03     1253.98     52.44 o 
  -3  12   9       70.17      107.88     19.97 o 
  -2  12   9      551.25      528.33     30.55 o 
  -1  12   9      619.70      633.17     31.79 o 
   0  12   9     1343.99     1347.08     54.71 o 
   1  12   9      706.21      757.38     39.77 o 
   2  12   9      578.69      554.52     34.96 o 
   3  12   9       69.95       64.59     18.17 o 
   4  12   9     1541.52     1405.84     50.27 o 
   5  12   9       38.08       26.49     17.52 o 
   6  12   9      532.85      507.71     38.29 o 
   7  12   9      221.09      235.55     30.39 o 
   8  12   9       55.99       60.95     23.77 o 
  -8  13   9       71.43      138.01     35.67 o 
  -7  13   9       11.43       24.68     20.51 o 
  -6  13   9        1.65       -7.03     17.67 o 
  -5  13   9     1780.76     1721.14     70.72 o 
  -4  13   9      360.58      389.28     32.10 o 
  -3  13   9      324.11      300.86     28.52 o 
  -2  13   9      132.65      135.16     18.86 o 
  -1  13   9      815.91      835.79     37.14 o 
   0  13   9     1269.22     1082.88     50.70 o 
   1  13   9      773.00      794.58     54.12 o 
   2  13   9      132.19      158.86     22.64 o 
   3  13   9      350.55      376.35     30.37 o 
   4  13   9      309.75      319.82     27.08 o 
   5  13   9     1894.66     1815.26     59.16 o 
   6  13   9        9.99       18.18     40.81 o 
   7  13   9       15.25       38.90     22.62 o 
   8  13   9       64.50      103.96     27.09 o 
  -7  14   9       72.95      108.40     29.50 o 
  -6  14   9      301.30      315.35     32.61 o 
  -5  14   9       55.29       40.70     20.50 o 
  -4  14   9     1463.32     1295.05     56.54 o 
  -3  14   9       59.25       57.45     25.51 o 
  -2  14   9      352.64      352.79     26.83 o 
  -1  14   9      395.04      394.34     27.86 o 
   0  14   9      450.09      469.27     34.73 o 
   1  14   9      317.15      290.86     31.75 o 
   2  14   9      314.74      358.51     32.15 o 
   3  14   9       35.71       40.11     21.49 o 
   4  14   9     1492.47     1432.42     53.86 o 
   5  14   9       66.77       60.57     19.19 o 
   6  14   9      361.58      353.82     37.04 o 
   7  14   9       72.68       74.69     26.02 o 
  -6  15   9      119.77      110.19     29.97 o 
  -5  15   9      245.55      281.55     30.71 o 
  -4  15   9      247.56      265.69     36.88 o 
  -3  15   9     1003.56      996.04     51.26 o 
  -2  15   9      382.58      370.46     34.21 o 
  -1  15   9      528.47      524.31     33.22 o 
   0  15   9       43.34       32.44     18.88 o 
   1  15   9      517.91      524.96     37.71 o 
   2  15   9      395.27      439.01     47.15 o 
   3  15   9     1000.30     1041.41     46.88 o 
   4  15   9      309.90      241.62     26.29 o 
   5  15   9      282.92      326.02     29.66 o 
   6  15   9      124.57      146.75     29.01 o 
  -5  16   9        8.63       15.88     19.77 o 
  -4  16   9      588.73      638.60     44.04 o 
  -3  16   9       37.53       50.59     21.54 o 
  -2  16   9      517.91      497.15     33.60 o 
  -1  16   9       26.05        7.08     28.55 o 
   0  16   9       31.32       38.31     20.78 o 
   1  16   9       40.33       26.87     21.89 o 
   2  16   9      500.22      431.69     36.48 o 
   3  16   9       84.87       69.16     21.16 o 
   4  16   9      611.17      635.80     39.15 o 
   5  16   9       11.40       26.00     19.88 o 
  -4  17   9        7.27       22.11     21.76 o 
  -3  17   9      516.83      509.25     46.30 o 
  -2  17   9      336.06      318.87     34.40 o 
  -1  17   9       82.98      106.28     24.77 o 
   0  17   9       65.22      103.86     25.05 o 
   1  17   9       67.23       35.04     23.60 o 
   2  17   9      327.55      322.89     33.07 o 
   3  17   9      511.02      570.10     38.01 o 
   4  17   9       19.07       24.36     20.81 o 
  -2  18   9       84.37       53.58     26.05 o 
  -1  18   9      183.32      230.60     43.54 o 
   0  18   9      513.04      516.18     41.64 o 
   1  18   9      143.97      208.83     30.37 o 
   2  18   9      104.01       52.11     43.45 o 
   0   0  10     3178.67     3636.53     89.54 o 
   1   0  10     3476.51     3761.85     65.28 o 
   2   0  10     6135.63     5918.75     89.59 o 
   3   0  10      517.45      620.15     29.32 o 
   4   0  10     1215.15     1162.07     28.59 o 
   5   0  10      176.05      260.60     21.14 o 
   6   0  10     1224.86     1176.14     38.05 o 
   7   0  10     1893.80     1757.52     51.29 o 
   8   0  10      277.60      302.70     27.96 o 
   9   0  10        4.03       31.32     17.76 o 
  10   0  10        3.16        7.64     18.93 o 
  11   0  10      141.66      204.03     44.34 o 
 -11   1  10       56.21       61.39     24.23 o 
 -10   1  10      306.54      365.86     33.95 o 
  -9   1  10        2.12      -11.50     15.95 o 
  -8   1  10      418.98      419.80     32.33 o 
  -7   1  10      949.61      965.37     33.47 o 
  -6   1  10       94.76      130.26     14.05 o 
  -5   1  10     1850.70     1754.03     48.92 o 
  -4   1  10     3017.12     2901.26     54.10 o 
  -3   1  10     1057.70     1107.22     26.28 o 
  -2   1  10      622.97      636.76     18.98 o 
  -1   1  10     7048.63     7040.92    103.26 o 
   0   1  10     5181.12     5657.80     92.80 o 
   1   1  10     7298.65     7191.02    116.28 o 
   2   1  10      520.86      553.85     17.91 o 
   3   1  10      968.21     1001.71     25.90 o 
   4   1  10     3407.42     3283.89     61.47 o 
   5   1  10     1999.49     1916.07     42.16 o 
   6   1  10       84.18       91.84     16.61 o 
   7   1  10     1009.32      960.88     42.50 o 
   8   1  10      471.99      438.18     51.08 o 
   9   1  10        0.39       11.28     17.07 o 
  10   1  10      312.94      320.14     33.10 o 
  11   1  10       89.20      118.80     26.72 o 
 -11   2  10      542.11      580.35     44.56 o 
 -10   2  10      110.12      123.20     24.81 o 
  -9   2  10      195.30      194.62     32.31 o 
  -8   2  10      639.96      632.75     34.41 o 
  -7   2  10      216.84      226.16     20.78 o 
  -6   2  10     1226.42     1238.35     35.00 o 
  -5   2  10      402.38      448.25     20.50 o 
  -4   2  10      947.08     1029.98     29.07 o 
  -3   2  10     1978.76     1868.73     37.42 o 
  -2   2  10     1107.50     1078.52     24.86 o 
  -1   2  10     2250.63     2311.29     39.45 o 
   0   2  10     2126.91     2099.75     40.46 o 
   1   2  10     2558.79     2659.84     49.97 o 
   2   2  10     1174.15     1122.00     25.70 o 
   3   2  10     2058.89     1924.09     37.72 o 
   4   2  10      978.49     1011.11     31.16 o 
   5   2  10      471.90      512.38     26.92 o 
   6   2  10     1249.02     1138.59     35.46 o 
   7   2  10      271.81      278.97     32.96 o 
   8   2  10      604.72      646.76     38.51 o 
   9   2  10      256.68      231.99     23.51 o 
  10   2  10      147.80      182.36     27.15 o 
  11   2  10      550.33      604.46     68.64 o 
 -11   3  10      253.19      297.29     37.04 o 
 -10   3  10       60.12       51.56     22.43 o 
  -9   3  10      250.31      248.78     25.27 o 
  -8   3  10      486.87      452.17     29.43 o 
  -7   3  10     3232.23     3021.90     71.52 o 
  -6   3  10      612.12      660.30     30.55 o 
  -5   3  10      175.08      171.83     13.12 o 
  -4   3  10     6314.86     5914.62    108.11 o 
  -3   3  10     8029.40     7796.54    126.07 o 
  -2   3  10     2171.31     2264.60     44.59 o 
  -1   3  10     5768.59     5912.90     96.59 o 
   0   3  10     2748.33     2716.87     45.29 o 
   1   3  10     5366.63     5385.45     90.43 o 
   2   3  10     1766.12     1852.74     41.85 o 
   3   3  10     7931.86     7804.58    116.74 o 
   4   3  10     5998.95     5875.96    111.20 o 
   5   3  10      211.90      191.32     16.25 o 
   6   3  10      561.00      503.02     28.19 o 
   7   3  10     3044.87     2941.47     79.67 o 
   8   3  10      532.76      549.26     36.40 o 
   9   3  10      225.10      219.36     27.50 o 
  10   3  10       68.96       91.55     25.58 o 
  11   3  10      286.75      383.26     37.38 o 
 -10   4  10      228.83      286.52     28.34 o 
  -9   4  10      320.11      305.17     27.21 o 
  -8   4  10      225.41      255.46     31.55 o 
  -7   4  10      562.68      493.79     30.12 o 
  -6   4  10     1093.25     1093.58     38.45 o 
  -5   4  10      131.08      140.69     15.04 o 
  -4   4  10      637.66      634.86     20.36 o 
  -3   4  10     1575.78     1599.45     38.11 o 
  -2   4  10     5558.62     4994.20     84.42 o 
  -1   4  10     2040.13     2018.20     38.89 o 
   0   4  10     1586.33     1687.45     34.78 o 
   1   4  10     2020.56     2039.81     42.86 o 
   2   4  10     5314.02     4830.60     82.32 o 
   3   4  10     1336.62     1347.88     35.91 o 
   4   4  10      575.26      531.75     24.89 o 
   5   4  10      125.06      100.35     19.31 o 
   6   4  10     1128.89     1075.95     37.17 o 
   7   4  10      515.01      531.74     35.37 o 
   8   4  10      163.48      152.44     23.06 o 
   9   4  10      315.49      336.36     32.02 o 
  10   4  10      214.77      262.51     31.52 o 
 -10   5  10       23.55        9.86     17.96 o 
  -9   5  10     1280.77     1260.27     49.92 o 
  -8   5  10      473.36      482.15     30.64 o 
  -7   5  10     1296.08     1275.08     45.93 o 
  -6   5  10     1589.22     1561.26     45.21 o 
  -5   5  10       14.57       34.80     11.12 o 
  -4   5  10       51.75       74.36     11.38 o 
  -3   5  10     3383.32     3287.73     70.18 o 
  -2   5  10     2353.73     2166.86     42.55 o 
  -1   5  10     1120.71     1165.98     32.34 o 
   0   5  10     2941.44     3018.46     55.19 o 
   1   5  10      907.63      983.56     28.20 o 
   2   5  10     2354.83     2180.19     45.22 o 
   3   5  10     3076.00     2928.16     52.44 o 
   4   5  10       31.18       40.67     10.18 o 
   5   5  10       26.79       36.94     12.42 o 
   6   5  10     1467.11     1488.23     45.19 o 
   7   5  10     1239.22     1157.42     55.14 o 
   8   5  10      447.27      459.96     35.22 o 
   9   5  10     1166.00     1124.99     54.38 o 
  10   5  10       17.04        8.08     21.89 o 
 -10   6  10      531.57      586.61     42.67 o 
  -9   6  10      264.52      268.18     30.40 o 
  -8   6  10       53.50       74.37     17.55 o 
  -7   6  10      653.71      647.71     32.76 o 
  -6   6  10     1267.17     1198.68     68.26 o 
  -5   6  10     1796.79     1660.18     43.97 o 
  -4   6  10     1190.25     1104.76     53.24 o 
  -3   6  10     2614.03     2505.86     74.51 o 
  -2   6  10     1441.48     1378.97     45.07 o 
  -1   6  10      287.14      321.02     15.24 o 
   0   6  10     1859.07     2025.85     55.18 o 
   1   6  10      400.95      467.47     24.08 o 
   2   6  10     1306.51     1256.94     32.19 o 
   3   6  10     2324.34     2145.62     42.44 o 
   4   6  10     1064.23     1034.58     45.17 o 
   5   6  10     1813.35     1685.05     48.23 o 
   6   6  10     1388.49     1300.06     43.49 o 
   7   6  10      722.26      760.14     35.88 o 
   8   6  10       40.37       60.00     20.79 o 
   9   6  10      263.07      248.24     29.55 o 
  10   6  10      536.40      598.11     44.30 o 
 -10   7  10      264.68      222.51     44.66 o 
  -9   7  10      457.34      455.82     37.78 o 
  -8   7  10       21.67       51.26     19.73 o 
  -7   7  10      326.48      346.33     30.25 o 
  -6   7  10     2043.60     2173.31     65.25 o 
  -5   7  10     1292.03     1291.26     54.91 o 
  -4   7  10      664.64      609.52     32.00 o 
  -3   7  10      398.03      392.31     24.15 o 
  -2   7  10      515.19      511.83     21.08 o 
  -1   7  10        2.65       14.10      7.48 o 
   0   7  10        8.62       25.48      9.11 o 
   1   7  10       30.16       63.05     13.69 o 
   2   7  10      440.20      444.55     18.95 o 
   3   7  10      336.21      301.20     16.46 o 
   4   7  10      536.18      514.87     25.26 o 
   5   7  10     1290.03     1166.64     60.06 o 
   6   7  10     2190.77     2000.37     58.04 o 
   7   7  10      388.05      378.82     26.90 o 
   8   7  10       30.32       22.96     19.73 o 
   9   7  10      440.46      451.04     38.04 o 
  10   7  10      214.89      167.06     36.40 o 
 -10   8  10      465.68      530.32     42.49 o 
  -9   8  10      854.19      774.38     48.32 o 
  -8   8  10       80.06       70.66     21.61 o 
  -7   8  10      105.97      151.62     24.21 o 
  -6   8  10     1123.11     1143.21     49.19 o 
  -5   8  10      675.82      615.97     34.99 o 
  -4   8  10     2616.04     2334.06    148.94 o 
  -3   8  10      381.43      386.90     25.58 o 
  -2   8  10      442.77      425.04     20.50 o 
  -1   8  10      811.82      790.79     29.56 o 
   0   8  10       87.04      104.05     13.74 o 
   1   8  10     1000.24     1001.48     36.21 o 
   2   8  10      374.00      395.67     18.85 o 
   3   8  10      348.67      336.62     19.60 o 
   4   8  10     2420.34     2298.79     65.92 o 
   5   8  10      741.45      721.72     34.72 o 
   6   8  10     1222.43     1172.25     45.73 o 
   7   8  10      108.71       79.60     17.99 o 
   8   8  10       83.81      114.30     20.87 o 
   9   8  10      828.24      831.72     50.17 o 
  10   8  10      526.53      594.90     51.96 o 
  -9   9  10       81.46       52.84     22.47 o 
  -8   9  10      438.99      516.87     38.87 o 
  -7   9  10      669.42      614.83     47.47 o 
  -6   9  10     1942.26     1679.11     58.69 o 
  -5   9  10     1124.70     1082.95     47.95 o 
  -4   9  10      540.09      539.41     34.39 o 
  -3   9  10      420.98      377.02     22.57 o 
  -2   9  10      875.90      936.11     32.30 o 
  -1   9  10      489.03      575.63     27.67 o 
   0   9  10     3229.72     3255.60     80.20 o 
   1   9  10      614.12      702.48     28.03 o 
   2   9  10     1001.13      987.19     39.68 o 
   3   9  10      416.74      452.66     28.18 o 
   4   9  10      555.51      512.01     29.62 o 
   5   9  10     1125.26     1139.54     43.47 o 
   6   9  10     1921.23     1814.66     55.07 o 
   7   9  10      766.14      844.91     41.06 o 
   8   9  10      395.18      398.83     31.52 o 
   9   9  10       87.00       91.08     25.34 o 
  -9  10  10      317.93      346.47     40.65 o 
  -8  10  10      758.57      782.68     47.48 o 
  -7  10  10      108.05      108.48     31.35 o 
  -6  10  10       27.56       49.43     17.80 o 
  -5  10  10     1630.72     1603.07     49.86 o 
  -4  10  10      346.21      342.27     23.77 o 
  -3  10  10     1951.01     1876.80     49.56 o 
  -2  10  10      439.65      407.27     25.77 o 
  -1  10  10      440.33      433.50     25.30 o 
   0  10  10       46.07       53.74     12.76 o 
   1  10  10      513.56      511.59     25.14 o 
   2  10  10      577.48      541.58     58.37 o 
   3  10  10     1875.55     1849.76     56.25 o 
   4  10  10      314.17      306.12     25.03 o 
   5  10  10     1638.64     1473.43     50.79 o 
   6  10  10       38.10       28.61     18.44 o 
   7  10  10       95.24       92.89     19.98 o 
   8  10  10      782.73      798.05     42.81 o 
   9  10  10      272.36      227.93     35.25 o 
  -8  11  10      214.30      240.47     30.39 o 
  -7  11  10      295.22      348.76     28.60 o 
  -6  11  10      202.40      204.81     22.73 o 
  -5  11  10       65.84       77.77     15.79 o 
  -4  11  10     1206.16     1219.20     51.66 o 
  -3  11  10     1764.94     1422.42     52.96 o 
  -2  11  10     1147.45     1019.65     47.52 o 
  -1  11  10      829.48      869.29     36.16 o 
   0  11  10     1403.74     1285.08     44.35 o 
   1  11  10      952.36      914.45     42.26 o 
   2  11  10     1310.93     1246.36     48.20 o 
   3  11  10     1942.67     1774.49     57.17 o 
   4  11  10     1170.02     1042.99     43.39 o 
   5  11  10       48.79       59.10     17.67 o 
   6  11  10      202.65      248.72     32.15 o 
   7  11  10      314.89      330.96     34.88 o 
   8  11  10      162.08      231.60     36.80 o 
  -8  12  10      193.29      247.73     27.94 o 
  -7  12  10      140.51      125.27     24.29 o 
  -6  12  10      144.61      181.67     26.23 o 
  -5  12  10      265.37      260.60     27.40 o 
  -4  12  10      846.21      758.83     43.02 o 
  -3  12  10     1448.61     1477.28     55.48 o 
  -2  12  10      821.30      809.25     37.26 o 
  -1  12  10     1360.46     1373.96     45.93 o 
   0  12  10     1055.15      963.93     38.04 o 
   1  12  10     1293.80     1319.59     52.21 o 
   2  12  10     1001.56     1038.22     46.71 o 
   3  12  10     1553.89     1537.66     55.91 o 
   4  12  10      848.58      850.82     44.74 o 
   5  12  10      256.09      248.61     25.97 o 
   6  12  10      177.37      176.43     27.46 o 
   7  12  10      122.61      123.63     26.61 o 
   8  12  10      231.38      316.37     35.04 o 
  -7  13  10      267.45      223.09     43.79 o 
  -6  13  10       15.46       19.92     22.29 o 
  -5  13  10      218.78      219.42     38.33 o 
  -4  13  10       17.55       36.59     18.78 o 
  -3  13  10      419.47      420.60     32.94 o 
  -2  13  10     1078.98     1042.34     42.81 o 
  -1  13  10      939.12      859.95     38.54 o 
   0  13  10       86.31       89.75     20.63 o 
   1  13  10     1062.66      969.14     55.69 o 
   2  13  10      993.41      953.29     46.35 o 
   3  13  10      429.78      429.43     70.32 o 
   4  13  10       27.67       42.34     17.45 o 
   5  13  10      224.29      192.52     23.86 o 
   6  13  10       26.07       27.70     21.11 o 
   7  13  10      332.91      336.84     35.75 o 
  -7  14  10       75.20      121.83     31.17 o 
  -6  14  10      160.40      221.62     29.04 o 
  -5  14  10      303.90      278.51     31.02 o 
  -4  14  10      140.13      157.47     27.34 o 
  -3  14  10     1228.11     1202.68     53.95 o 
  -2  14  10       33.59       16.20     15.67 o 
  -1  14  10      590.14      521.35     32.04 o 
   0  14  10      754.17      691.20     53.56 o 
   1  14  10      571.32      526.39     37.16 o 
   2  14  10       13.58       -4.82     17.33 o 
   3  14  10     1303.03     1341.56     69.44 o 
   4  14  10      175.39      190.65     23.78 o 
   5  14  10      289.06      283.28     28.56 o 
   6  14  10      165.95      137.88     28.30 o 
   7  14  10       91.96      122.92     27.97 o 
  -6  15  10       86.61       71.85     24.42 o 
  -5  15  10      335.60      301.44     33.30 o 
  -4  15  10      751.37      662.90     56.09 o 
  -3  15  10        4.58       10.97     24.25 o 
  -2  15  10       96.71      129.65     21.33 o 
  -1  15  10      359.56      431.02     38.89 o 
   0  15  10     1410.79     1470.89     82.27 o 
   1  15  10      376.24      391.37     34.10 o 
   2  15  10      106.57      102.91     32.23 o 
   3  15  10        9.53       19.63     18.20 o 
   4  15  10      728.01      686.59     58.11 o 
   5  15  10      398.40      355.06     30.87 o 
   6  15  10       98.20       90.29     36.48 o 
  -5  16  10      114.14      137.54     26.77 o 
  -4  16  10      100.49       83.13     23.28 o 
  -3  16  10      197.57      191.64     27.73 o 
  -2  16  10      201.05      203.51     29.40 o 
  -1  16  10      667.88      582.14     41.93 o 
   0  16  10      321.64      352.03     45.86 o 
   1  16  10      652.40      623.79     42.68 o 
   2  16  10      206.02      255.11     29.65 o 
   3  16  10      183.90      225.74     26.69 o 
   4  16  10      117.05      136.95     23.60 o 
   5  16  10      104.35      132.30     23.83 o 
  -3  17  10       73.90       98.89     24.76 o 
  -2  17  10       13.06      -19.08     22.05 o 
  -1  17  10      430.14      457.19     39.08 o 
   0  17  10      606.36      627.41     44.64 o 
   1  17  10      432.41      427.32     38.04 o 
   2  17  10        5.81       19.31     25.41 o 
   3  17  10       64.20      121.34     23.73 o 
  -1  18  10       98.72       81.38     26.49 o 
   0  18  10      409.85      432.45     39.89 o 
   1  18  10      123.97      135.51     36.64 o 
   1   0  11    17381.56    17938.48    273.45 o 
   2   0  11     8704.41     8498.88    124.94 o 
   3   0  11     3384.30     2894.63     54.56 o 
   4   0  11     8048.36     7895.98    129.45 o 
   5   0  11     1504.27     1496.40     34.85 o 
   6   0  11      169.29      196.32     25.19 o 
   7   0  11       20.61       39.79     19.97 o 
   8   0  11     1191.91     1015.66     54.93 o 
   9   0  11        4.15       38.11     18.97 o 
  10   0  11      135.24      155.93     26.05 o 
  11   0  11      100.84      133.78     26.97 o 
 -11   1  11       58.12       62.31     24.20 o 
 -10   1  11       68.64       44.66     21.64 o 
  -9   1  11       67.58       22.47     17.91 o 
  -8   1  11      212.53      235.26     26.13 o 
  -7   1  11      525.76      486.18     29.51 o 
  -6   1  11      192.21      191.60     16.71 o 
  -5   1  11      924.01      989.08     57.47 o 
  -4   1  11     1751.11     1765.80     37.80 o 
  -3   1  11     7794.30     7610.40    123.46 o 
  -2   1  11     8307.66     8184.90    131.16 o 
  -1   1  11     1642.41     1636.53     31.48 o 
   0   1  11      914.53      915.14     23.32 o 
   1   1  11     1935.13     1916.09     39.31 o 
   2   1  11     8329.19     8271.84    122.59 o 
   3   1  11     8627.73     8628.55    139.76 o 
   4   1  11     1646.77     1616.51     36.99 o 
   5   1  11      874.06      932.33     34.55 o 
   6   1  11      202.02      173.36     20.01 o 
   7   1  11      400.40      371.94     28.87 o 
   8   1  11      163.14      207.58     24.69 o 
   9   1  11       50.08       52.18     20.36 o 
  10   1  11       60.07       52.99     22.38 o 
  11   1  11       50.12       77.68     25.64 o 
 -11   2  11      148.86      162.14     29.67 o 
 -10   2  11      130.74      124.44     24.09 o 
  -9   2  11       96.30       88.96     21.41 o 
  -8   2  11      391.73      443.27     29.63 o 
  -7   2  11      441.81      370.17     26.01 o 
  -6   2  11      923.38      841.03     29.55 o 
  -5   2  11     1471.47     1438.52     35.91 o 
  -4   2  11     3078.48     3121.92     96.98 o 
  -3   2  11     3875.04     3650.22     64.61 o 
  -2   2  11     6842.89     6753.50    109.76 o 
  -1   2  11      881.30      979.77     21.88 o 
   0   2  11      180.46      154.96     10.74 o 
   1   2  11      641.45      732.01     22.68 o 
   2   2  11     7251.88     7186.38    108.79 o 
   3   2  11     3721.84     3422.02     58.96 o 
   4   2  11     2805.03     2779.17     65.98 o 
   5   2  11     1424.91     1364.35     38.14 o 
   6   2  11      806.43      827.27     38.42 o 
   7   2  11      470.99      512.93     43.67 o 
   8   2  11      358.78      380.36     31.83 o 
   9   2  11      105.12      140.20     29.39 o 
  10   2  11      125.20      136.12     26.22 o 
  11   2  11      152.25      193.02     30.16 o 
 -10   3  11      688.02      809.69     48.60 o 
  -9   3  11      273.72      258.89     26.06 o 
  -8   3  11      111.20      141.98     19.95 o 
  -7   3  11      855.29      827.37     36.69 o 
  -6   3  11      516.98      512.99     28.15 o 
  -5   3  11      592.91      561.85     22.20 o 
  -4   3  11      452.84      407.41     19.76 o 
  -3   3  11     1643.90     1581.24     35.07 o 
  -2   3  11      898.05      912.00     27.25 o 
  -1   3  11     2398.51     2237.45     43.41 o 
   0   3  11     3452.96     3190.14     52.61 o 
   1   3  11     2580.06     2467.73     48.05 o 
   2   3  11      790.47      775.34     25.72 o 
   3   3  11     1517.16     1476.13     31.38 o 
   4   3  11      444.59      439.68     22.86 o 
   5   3  11      477.88      496.94     24.81 o 
   6   3  11      513.68      465.55     24.71 o 
   7   3  11      754.24      800.57     41.62 o 
   8   3  11      109.14      108.62     21.30 o 
   9   3  11      224.72      208.50     27.18 o 
  10   3  11      761.86      745.52     48.09 o 
 -10   4  11       28.78       57.92     21.15 o 
  -9   4  11      373.84      438.18     34.01 o 
  -8   4  11      346.26      312.40     37.46 o 
  -7   4  11      281.96      280.00     32.83 o 
  -6   4  11     1407.64     1311.79     42.84 o 
  -5   4  11      974.77      881.68     37.21 o 
  -4   4  11      830.79      827.67     24.45 o 
  -3   4  11     1302.11     1305.45     30.08 o 
  -2   4  11      803.29      813.96     31.14 o 
  -1   4  11      522.83      549.77     18.09 o 
   0   4  11     1855.30     1789.00     37.18 o 
   1   4  11      465.15      436.38     18.19 o 
   2   4  11      842.44      841.92     24.00 o 
   3   4  11     1202.21     1180.14     35.37 o 
   4   4  11      813.44      812.89     30.98 o 
   5   4  11      802.67      714.15     37.97 o 
   6   4  11     1270.18     1240.32     40.66 o 
   7   4  11      339.42      385.68     45.50 o 
   8   4  11      350.01      364.45     41.77 o 
   9   4  11      415.90      438.39     35.86 o 
  10   4  11       20.79       46.60     22.46 o 
 -10   5  11      507.47      598.09     43.25 o 
  -9   5  11       52.17       51.44     19.23 o 
  -8   5  11       30.68        8.47     15.21 o 
  -7   5  11      866.57      792.42     36.33 o 
  -6   5  11     2544.52     2430.12     60.09 o 
  -5   5  11      864.12      832.41     40.91 o 
  -4   5  11     1876.12     1696.74     42.99 o 
  -3   5  11      284.98      325.22     15.94 o 
  -2   5  11      539.38      558.86     18.58 o 
  -1   5  11     1365.06     1315.17     31.68 o 
   0   5  11     5725.09     5722.89     95.98 o 
   1   5  11     1327.81     1308.67     40.99 o 
   2   5  11      582.12      629.56     21.00 o 
   3   5  11      233.15      264.13     14.82 o 
   4   5  11     1729.14     1594.49     39.48 o 
   5   5  11      763.25      691.76     31.06 o 
   6   5  11     2858.53     2506.10     77.29 o 
   7   5  11      814.63      787.64     57.89 o 
   8   5  11       23.72       23.00     19.32 o 
   9   5  11       69.22       78.50     23.52 o 
  10   5  11      564.55      609.24     44.51 o 
 -10   6  11      132.28      228.52     44.56 o 
  -9   6  11       10.55       21.42     25.58 o 
  -8   6  11     1129.15     1089.52     52.69 o 
  -7   6  11     1118.38     1061.62     55.65 o 
  -6   6  11     2009.78     1947.09     52.68 o 
  -5   6  11      655.64      612.77     27.56 o 
  -4   6  11      465.25      436.04     28.66 o 
  -3   6  11     1362.72     1289.77     44.12 o 
  -2   6  11     2051.11     2117.57     49.55 o 
  -1   6  11     1647.41     1606.91     35.84 o 
   0   6  11     1271.23     1103.18     41.67 o 
   1   6  11     1545.12     1525.42     52.66 o 
   2   6  11     1982.47     2061.94     55.31 o 
   3   6  11     1414.30     1374.70     32.17 o 
   4   6  11      413.16      393.12     22.13 o 
   5   6  11      686.04      563.92     29.44 o 
   6   6  11     1914.95     1861.94     88.92 o 
   7   6  11     1190.68     1119.64     43.25 o 
   8   6  11     1130.24     1125.61     53.54 o 
   9   6  11        5.97        4.99     20.15 o 
  10   6  11      113.37      103.91     26.95 o 
 -10   7  11      155.04      205.27     30.14 o 
  -9   7  11      681.75      658.37     44.50 o 
  -8   7  11      171.17      175.74     26.02 o 
  -7   7  11     1468.11     1493.91     68.72 o 
  -6   7  11      676.32      646.67     37.83 o 
  -5   7  11      102.69       67.38     31.67 o 
  -4   7  11      699.89      664.10     33.92 o 
  -3   7  11     2187.89     2201.34     88.92 o 
  -2   7  11      294.48      287.57     18.01 o 
  -1   7  11      433.54      426.70     18.39 o 
   0   7  11       66.78       87.86     11.64 o 
   1   7  11      575.68      565.70     23.99 o 
   2   7  11      300.43      299.96     16.50 o 
   3   7  11     1860.36     1840.96     40.01 o 
   4   7  11      735.95      719.68     29.72 o 
   5   7  11      134.42      134.29     17.99 o 
   6   7  11      725.08      746.34     41.03 o 
   7   7  11     1449.41     1349.31     47.80 o 
   8   7  11      150.10      167.66     29.54 o 
   9   7  11      621.56      668.50     45.13 o 
  10   7  11      179.16      260.47     32.25 o 
  -9   8  11       52.69       69.49     27.41 o 
  -8   8  11     1484.24     1410.84     61.02 o 
  -7   8  11      638.68      634.12     40.32 o 
  -6   8  11     1116.89     1117.18     63.91 o 
  -5   8  11      259.83      272.25     25.28 o 
  -4   8  11     1197.37     1179.80     44.43 o 
  -3   8  11      351.89      302.94     20.22 o 
  -2   8  11      402.11      416.61     22.44 o 
  -1   8  11      346.88      349.17     21.86 o 
   0   8  11        6.43       25.85     12.52 o 
   1   8  11      274.90      302.50     23.97 o 
   2   8  11      300.37      320.53     33.27 o 
   3   8  11      472.18      456.89     22.71 o 
   4   8  11     1182.81     1133.86     38.01 o 
   5   8  11      240.77      270.89     23.08 o 
   6   8  11     1139.04     1096.30     44.03 o 
   7   8  11      717.58      685.32     37.17 o 
   8   8  11     1357.42     1300.40     76.98 o 
   9   8  11       44.70       61.34     24.42 o 
  -9   9  11      127.22      128.52     26.52 o 
  -8   9  11      901.60      977.27     52.35 o 
  -7   9  11     1113.88     1091.17     51.96 o 
  -6   9  11      622.28      570.95     37.13 o 
  -5   9  11       10.26       39.82     16.05 o 
  -4   9  11      164.65      193.02     21.08 o 
  -3   9  11     1500.79     1355.20     41.30 o 
  -2   9  11      742.71      766.66     33.44 o 
  -1   9  11       13.78       11.36     10.96 o 
   0   9  11        4.19       -0.31     10.03 o 
   1   9  11       21.15       14.25     11.27 o 
   2   9  11      891.23      909.73     66.07 o 
   3   9  11     1305.20     1152.80     49.79 o 
   4   9  11      156.66      134.78     18.92 o 
   5   9  11       10.12       21.78     13.01 o 
   6   9  11      652.38      617.52     46.96 o 
   7   9  11     1025.60     1067.62     46.14 o 
   8   9  11      873.41      869.86     51.02 o 
   9   9  11      119.62       94.95     26.71 o 
  -9  10  11      159.22      224.69     30.42 o 
  -8  10  11      506.62      549.59     40.99 o 
  -7  10  11      135.83      195.51     26.06 o 
  -6  10  11      748.03      710.65     41.56 o 
  -5  10  11     1282.66     1213.94     44.07 o 
  -4  10  11      176.92      177.08     24.62 o 
  -3  10  11      415.37      378.69     29.55 o 
  -2  10  11       93.80      111.33     17.47 o 
  -1  10  11      897.61      873.28     39.22 o 
   0  10  11      189.83      230.86     25.81 o 
   1  10  11     1072.16     1002.88     35.05 o 
   2  10  11      155.07      186.82     21.97 o 
   3  10  11      493.72      502.30     31.37 o 
   4  10  11      244.33      204.50     21.86 o 
   5  10  11     1267.79     1213.64     62.81 o 
   6  10  11      719.52      691.15     43.15 o 
   7  10  11      126.48      106.65     21.79 o 
   8  10  11      509.85      535.46     36.43 o 
   9  10  11      161.26      188.06     31.55 o 
  -8  11  11      165.02      176.90     28.33 o 
  -7  11  11      296.41      315.10     36.95 o 
  -6  11  11      293.04      376.76     33.18 o 
  -5  11  11      426.71      470.68     35.54 o 
  -4  11  11     1074.49      977.29     47.25 o 
  -3  11  11      310.77      275.79     26.97 o 
  -2  11  11      955.65      970.47     39.93 o 
  -1  11  11      233.33      269.18     28.97 o 
   0  11  11        5.70        6.53     12.47 o 
   1  11  11      284.51      273.63     25.74 o 
   2  11  11     1059.79     1100.64     46.51 o 
   3  11  11      355.63      324.99     48.45 o 
   4  11  11     1218.43     1191.44     46.82 o 
   5  11  11      436.03      420.96     31.05 o 
   6  11  11      302.74      315.12     31.37 o 
   7  11  11      310.64      308.97     33.53 o 
   8  11  11      150.73      137.19     32.88 o 
  -8  12  11      329.43      345.03     41.37 o 
  -7  12  11      351.76      330.05     33.39 o 
  -6  12  11      299.64      347.09     44.82 o 
  -5  12  11      427.05      434.80     47.15 o 
  -4  12  11      524.82      558.02     37.69 o 
  -3  12  11       84.84      106.97     24.05 o 
  -2  12  11      796.55      815.38     38.08 o 
  -1  12  11     1274.92     1180.01     43.89 o 
   0  12  11      318.41      301.85     23.59 o 
   1  12  11     1410.08     1340.49     53.65 o 
   2  12  11      791.96      801.07     49.47 o 
   3  12  11       96.98       60.99     23.33 o 
   4  12  11      573.71      620.63     36.20 o 
   5  12  11      516.43      473.74     39.93 o 
   6  12  11      320.96      233.43     29.73 o 
   7  12  11      336.13      312.88     33.55 o 
   8  12  11      329.87      404.36     38.85 o 
  -7  13  11       88.74       84.60     24.57 o 
  -6  13  11      430.00      456.74     39.69 o 
  -5  13  11     1022.09      960.97     51.14 o 
  -4  13  11       75.27       49.35     19.64 o 
  -3  13  11      159.57      140.15     22.30 o 
  -2  13  11      189.63      208.74     22.60 o 
  -1  13  11      478.59      488.10     30.48 o 
   0  13  11      230.67      241.77     28.63 o 
   1  13  11      441.96      428.52     33.29 o 
   2  13  11      194.96      236.12     26.87 o 
   3  13  11      198.28      241.83     32.60 o 
   4  13  11       81.46       95.27     20.59 o 
   5  13  11     1066.83     1051.69     48.42 o 
   6  13  11      377.54      387.29     37.05 o 
   7  13  11       93.07      124.52     27.81 o 
  -6  14  11      293.89      332.22     34.40 o 
  -5  14  11      480.96      502.63     39.10 o 
  -4  14  11      485.45      464.86     36.86 o 
  -3  14  11      334.71      326.42     31.34 o 
  -2  14  11     1631.40     1542.88     53.47 o 
  -1  14  11      459.16      513.45     55.57 o 
   0  14  11      233.17      206.16     26.29 o 
   1  14  11      378.89      364.84     32.16 o 
   2  14  11     1587.89     1563.34     60.79 o 
   3  14  11      284.41      278.90     36.08 o 
   4  14  11      471.81      395.82     34.03 o 
   5  14  11      479.19      459.70     34.86 o 
   6  14  11      346.65      434.51     39.71 o 
  -5  15  11      237.87      293.95     44.50 o 
  -4  15  11       28.66       11.53     34.16 o 
  -3  15  11      554.83      581.94     44.98 o 
  -2  15  11      327.81      347.75     29.66 o 
  -1  15  11      370.25      325.70     33.08 o 
   0  15  11        2.96      -15.50     19.01 o 
   1  15  11      377.53      416.82     43.41 o 
   2  15  11      312.31      374.05     34.10 o 
   3  15  11      592.05      593.17     50.36 o 
   4  15  11       34.36       50.30     20.24 o 
   5  15  11      261.19      260.04     28.49 o 
  -4  16  11      592.64      642.07     45.08 o 
  -3  16  11       84.68       67.75     23.73 o 
  -2  16  11      641.76      635.08     44.35 o 
  -1  16  11       91.65      127.79     26.23 o 
   0  16  11       74.56      125.39     26.18 o 
   1  16  11       96.77      155.12     27.47 o 
   2  16  11      659.01      645.41     52.10 o 
   3  16  11       55.76       46.93     20.54 o 
   4  16  11      640.89      631.33     40.66 o 
  -3  17  11      358.65      419.02     45.32 o 
  -2  17  11      164.47      210.92     30.51 o 
  -1  17  11      171.86      129.68     33.28 o 
   0  17  11       17.18       69.98     23.67 o 
   1  17  11      161.63      230.87     29.60 o 
   2  17  11      148.96      163.39     32.00 o 
   3  17  11      402.54      423.68     34.61 o 
   0   0  12     4888.32     5268.56    126.24 o 
   1   0  12      757.32      799.46     23.32 o 
   2   0  12     3270.34     3351.30     56.64 o 
   3   0  12      911.84      967.23     27.41 o 
   4   0  12     2672.99     2417.15     60.58 o 
   5   0  12       68.27       43.52     14.80 o 
   6   0  12        6.31        2.79     12.23 o 
   7   0  12      236.76      197.58     23.19 o 
   8   0  12      518.33      602.35     39.10 o 
   9   0  12       11.25       26.76     23.65 o 
  10   0  12        2.57       -1.42     19.89 o 
 -10   1  12       17.97       22.81     21.98 o 
  -9   1  12      326.82      390.68     36.61 o 
  -8   1  12       77.84       86.47     20.46 o 
  -7   1  12      497.48      481.09     29.73 o 
  -6   1  12      195.69      176.68     16.22 o 
  -5   1  12      384.48      332.65     29.99 o 
  -4   1  12     1994.05     1992.85     41.96 o 
  -3   1  12      600.55      654.71     30.40 o 
  -2   1  12     1290.29     1350.34     31.06 o 
  -1   1  12    10546.81    11049.90    158.64 o 
   0   1  12      340.19      308.29     15.31 o 
   1   1  12    10826.65    11192.08    177.24 o 
   2   1  12     1334.48     1385.23     38.35 o 
   3   1  12      524.81      643.92     25.96 o 
   4   1  12     2175.11     2050.93     44.52 o 
   5   1  12      404.99      409.60     26.81 o 
   6   1  12      142.79      144.89     19.36 o 
   7   1  12      553.47      563.77     43.70 o 
   8   1  12      104.43      109.95     39.95 o 
   9   1  12      300.02      344.83     42.54 o 
  10   1  12       27.06       64.85     22.45 o 
 -10   2  12       50.05       45.13     29.67 o 
  -9   2  12       83.22       97.63     22.63 o 
  -8   2  12     1077.85      988.04     50.47 o 
  -7   2  12     1227.06     1209.76     44.61 o 
  -6   2  12       63.83       76.67     15.56 o 
  -5   2  12        0.39       15.46      9.73 o 
  -4   2  12       96.13      113.47     13.04 o 
  -3   2  12     3128.03     3138.35     58.04 o 
  -2   2  12     2156.69     2201.46     43.49 o 
  -1   2  12     2428.52     2601.61     45.13 o 
   0   2  12     8943.49     8305.03    133.89 o 
   1   2  12     2290.76     2412.57     48.27 o 
   2   2  12     2327.65     2324.05     54.41 o 
   3   2  12     3321.85     3234.56     57.24 o 
   4   2  12       61.70       62.92      9.45 o 
   5   2  12        2.30       14.18     10.31 o 
   6   2  12      115.69      147.34     20.13 o 
   7   2  12     1168.07     1185.24     61.75 o 
   8   2  12     1051.26     1049.95     48.79 o 
   9   2  12      108.93      132.55     28.08 o 
  10   2  12       68.67       71.44     23.42 o 
 -10   3  12      190.27      230.86     29.94 o 
  -9   3  12       74.54       88.61     19.54 o 
  -8   3  12      604.75      637.53     35.47 o 
  -7   3  12     1084.94     1034.88     41.79 o 
  -6   3  12       44.69       59.25     14.49 o 
  -5   3  12       22.44       29.31     11.62 o 
  -4   3  12     3128.87     2974.95     58.58 o 
  -3   3  12     1588.51     1553.15     35.33 o 
  -2   3  12     5326.44     5185.59     97.55 o 
  -1   3  12     3970.38     3847.88     68.17 o 
   0   3  12       97.78      131.73      9.92 o 
   1   3  12     4018.01     3811.95     69.21 o 
   2   3  12     5406.26     5249.27     99.13 o 
   3   3  12     1580.00     1551.41     33.16 o 
   4   3  12     2961.58     2775.34     54.07 o 
   5   3  12       23.35       29.07     11.33 o 
   6   3  12       63.77       54.36     19.00 o 
   7   3  12      994.35      988.34     45.81 o 
   8   3  12      673.76      650.12     40.89 o 
   9   3  12       60.63       74.07     22.40 o 
  10   3  12      213.85      227.88     30.37 o 
 -10   4  12       49.09       67.67     24.09 o 
  -9   4  12      759.35      788.84     41.77 o 
  -8   4  12       27.89        6.62     15.57 o 
  -7   4  12     1304.75     1358.60     46.84 o 
  -6   4  12     1149.63     1049.55     38.80 o 
  -5   4  12      343.42      288.28     20.44 o 
  -4   4  12      770.95      783.44     24.84 o 
  -3   4  12     2371.50     2311.73     46.41 o 
  -2   4  12     2228.74     2386.88     47.65 o 
  -1   4  12     6753.30     6704.23    110.12 o 
   0   4  12     3023.12     2998.22     56.48 o 
   1   4  12     6968.43     6834.56    114.46 o 
   2   4  12     2309.16     2366.62     47.56 o 
   3   4  12     2311.65     2226.88     43.24 o 
   4   4  12      837.67      847.89     32.40 o 
   5   4  12      322.15      322.40     22.76 o 
   6   4  12     1222.59     1169.08     66.58 o 
   7   4  12     1262.30     1358.27     64.02 o 
   8   4  12       43.33       55.41     20.35 o 
   9   4  12      749.22      690.75     44.58 o 
  10   4  12       47.06       59.69     44.19 o 
 -10   5  12      104.37       71.51     27.71 o 
  -9   5  12      666.51      685.88     46.06 o 
  -8   5  12      369.41      441.82     35.80 o 
  -7   5  12      112.92      159.95     31.55 o 
  -6   5  12      370.42      369.49     25.22 o 
  -5   5  12      129.42       94.33     14.69 o 
  -4   5  12      133.47      179.27     16.59 o 
  -3   5  12     1978.86     2017.64     41.26 o 
  -2   5  12     4188.36     4085.73     72.83 o 
  -1   5  12      593.25      587.98     23.68 o 
   0   5  12     3778.10     3836.41     68.99 o 
   1   5  12      541.20      530.72     15.92 o 
   2   5  12     4350.61     4187.24     75.33 o 
   3   5  12     2109.93     2101.47     47.47 o 
   4   5  12      108.92      126.59     14.53 o 
   5   5  12      145.42      169.74     17.98 o 
   6   5  12      441.86      377.84     28.17 o 
   7   5  12      108.37      157.09     23.84 o 
   8   5  12      363.64      374.02     34.14 o 
   9   5  12      645.66      677.24     44.35 o 
  10   5  12      107.97      120.12     26.66 o 
 -10   6  12      436.06      548.93     43.05 o 
  -9   6  12      294.74      273.76     31.27 o 
  -8   6  12       44.08       67.28     21.36 o 
  -7   6  12      155.63      134.47     38.09 o 
  -6   6  12     1298.66     1230.40     62.62 o 
  -5   6  12       85.29      113.59     25.25 o 
  -4   6  12        2.86       23.89     13.50 o 
  -3   6  12     1041.18     1110.95     40.67 o 
  -2   6  12      467.43      473.36     22.96 o 
  -1   6  12      880.95      881.50     26.61 o 
   0   6  12      595.73      592.39     27.62 o 
   1   6  12     1040.70     1062.80     32.22 o 
   2   6  12      462.72      550.30     22.26 o 
   3   6  12      957.64      948.90     39.52 o 
   4   6  12       20.53       39.14     12.26 o 
   5   6  12       95.72      122.27     17.48 o 
   6   6  12     1424.96     1316.31     50.03 o 
   7   6  12      129.16      130.80     30.24 o 
   8   6  12       42.48       29.39     19.57 o 
   9   6  12      279.57      240.10     53.16 o 
  10   6  12      451.33      445.38     39.48 o 
  -9   7  12     1042.94     1107.76     57.76 o 
  -8   7  12       12.20       42.87     23.76 o 
  -7   7  12       18.41       19.04     17.88 o 
  -6   7  12       11.55       -4.42     15.58 o 
  -5   7  12      987.12     1001.87     67.11 o 
  -4   7  12       65.83       66.54     15.86 o 
  -3   7  12      496.04      497.09     40.57 o 
  -2   7  12      154.58      139.51     13.14 o 
  -1   7  12      687.48      699.16     24.56 o 
   0   7  12       98.67      134.47     15.72 o 
   1   7  12      481.98      499.68     26.25 o 
   2   7  12      200.55      182.55     14.30 o 
   3   7  12      455.35      448.73     20.77 o 
   4   7  12      101.73      100.11     14.66 o 
   5   7  12     1072.65     1035.56     40.84 o 
   6   7  12       23.63       19.54     14.20 o 
   7   7  12       35.84       26.88     16.10 o 
   8   7  12       14.82       35.17     21.02 o 
   9   7  12     1060.99     1087.29     57.47 o 
  -9   8  12      369.71      416.94     37.56 o 
  -8   8  12      663.37      705.13     45.33 o 
  -7   8  12       68.34       74.39     29.20 o 
  -6   8  12     1112.02     1020.37     48.59 o 
  -5   8  12       16.86       43.87     16.25 o 
  -4   8  12      955.54      935.21     41.05 o 
  -3   8  12      483.59      493.75     25.84 o 
  -2   8  12     1760.81     1758.17     41.66 o 
  -1   8  12      293.34      306.49     21.41 o 
   0   8  12      106.53      115.19     14.39 o 
   1   8  12      278.16      284.33     19.27 o 
   2   8  12     1918.89     1821.30     54.00 o 
   3   8  12      484.61      501.21     24.34 o 
   4   8  12      931.38      887.99     34.55 o 
   5   8  12       33.01       42.34     14.60 o 
   6   8  12     1157.00     1015.32     57.35 o 
   7   8  12       55.68       65.13     17.69 o 
   8   8  12      665.74      674.47     45.27 o 
   9   8  12      356.15      345.09     36.19 o 
  -9   9  12      811.38      847.99     51.95 o 
  -8   9  12      272.25      270.73     30.42 o 
  -7   9  12       48.34      122.24     22.92 o 
  -6   9  12      123.83      175.99     26.86 o 
  -5   9  12     2765.39     2547.76    105.68 o 
  -4   9  12      926.34      937.72     37.25 o 
  -3   9  12      412.49      359.27     28.58 o 
  -2   9  12      794.13      743.79     33.85 o 
  -1   9  12      243.96      265.47     24.66 o 
   0   9  12      239.75      259.12     20.75 o 
   1   9  12      393.44      391.30     22.67 o 
   2   9  12      678.40      615.67     36.28 o 
   3   9  12      431.88      391.88     27.11 o 
   4   9  12      964.80      971.29     40.99 o 
   5   9  12     2762.17     2581.50     67.54 o 
   6   9  12      105.37      167.42     27.45 o 
   7   9  12       75.61      100.88     20.33 o 
   8   9  12      238.14      220.72     30.48 o 
   9   9  12      820.98      770.84     51.56 o 
  -8  10  12      515.97      578.51     42.35 o 
  -7  10  12      922.68      922.07     48.92 o 
  -6  10  12      646.71      628.43     41.21 o 
  -5  10  12      802.46      828.24     53.48 o 
  -4  10  12     1483.11     1468.18     57.18 o 
  -3  10  12     2342.90     2244.28     67.05 o 
  -2  10  12      488.28      472.00     28.70 o 
  -1  10  12       10.34       31.68     12.87 o 
   0  10  12      136.29      166.75     17.68 o 
   1  10  12       16.98       48.08     16.30 o 
   2  10  12      527.29      445.75     31.27 o 
   3  10  12     2304.89     2293.42     80.46 o 
   4  10  12     1523.69     1421.41     63.51 o 
   5  10  12      760.57      771.20     43.71 o 
   6  10  12      648.41      561.84     92.05 o 
   7  10  12      840.91      772.54     41.86 o 
   8  10  12      535.87      495.89     41.23 o 
  -8  11  12      641.70      639.17     53.87 o 
  -7  11  12      116.49      144.50     26.62 o 
  -6  11  12       86.37       59.84     21.48 o 
  -5  11  12      166.05      171.91     36.32 o 
  -4  11  12      764.40      848.82     74.24 o 
  -3  11  12       67.34       61.32     18.22 o 
  -2  11  12       90.98       97.72     18.27 o 
  -1  11  12      186.94      207.18     24.11 o 
   0  11  12      309.11      334.15     23.78 o 
   1  11  12      232.00      250.27     25.59 o 
   2  11  12      128.39      126.57     20.46 o 
   3  11  12       76.53       78.67     22.81 o 
   4  11  12      718.03      732.29     38.46 o 
   5  11  12      159.24      129.61     21.02 o 
   6  11  12       83.11       89.40     23.65 o 
   7  11  12       95.99       62.18     30.79 o 
   8  11  12      577.68      562.69     53.43 o 
  -7  12  12      396.97      454.35     46.17 o 
  -6  12  12      112.44      106.75     23.45 o 
  -5  12  12      593.50      597.81     41.24 o 
  -4  12  12      428.70      431.21     38.17 o 
  -3  12  12      758.76      668.96     40.18 o 
  -2  12  12       15.52       13.81     20.32 o 
  -1  12  12      464.90      465.22     29.25 o 
   0  12  12       73.43       67.00     19.94 o 
   1  12  12      415.09      390.27     30.92 o 
   2  12  12       25.30        0.71     15.26 o 
   3  12  12      736.65      732.74     51.04 o 
   4  12  12      428.59      430.23     31.37 o 
   5  12  12      578.35      592.17     36.78 o 
   6  12  12      101.76       55.14     29.03 o 
   7  12  12      376.42      405.21     38.53 o 
  -7  13  12       76.92      109.41     26.11 o 
  -6  13  12        0.00       36.26     22.54 o 
  -5  13  12       17.58       20.86     20.92 o 
  -4  13  12      347.87      341.94     32.90 o 
  -3  13  12      204.32      157.13     24.85 o 
  -2  13  12      323.25      353.72     27.65 o 
  -1  13  12      999.99      944.45     41.33 o 
   0  13  12      179.66      138.67     23.31 o 
   1  13  12     1064.27     1010.51     49.25 o 
   2  13  12      239.31      234.97     31.67 o 
   3  13  12      190.32      214.60     31.97 o 
   4  13  12      305.33      319.02     28.81 o 
   5  13  12       31.05       82.90     23.26 o 
   6  13  12        1.29       60.02     22.88 o 
   7  13  12       90.43       80.01     26.69 o 
  -6  14  12       32.55       32.66     23.14 o 
  -5  14  12      415.47      417.30     37.33 o 
  -4  14  12       97.63       85.18     22.62 o 
  -3  14  12      531.90      509.49     53.40 o 
  -2  14  12       63.13       53.67     17.59 o 
  -1  14  12       97.54      109.12     23.51 o 
   0  14  12     1292.64     1406.11     70.87 o 
   1  14  12       82.88       88.96     22.37 o 
   2  14  12       54.24       17.60     33.74 o 
   3  14  12      559.87      533.54     46.67 o 
   4  14  12       97.22       96.90     21.54 o 
   5  14  12      397.90      431.47     34.97 o 
   6  14  12       54.20       53.59     24.91 o 
  -5  15  12      372.53      321.58     34.25 o 
  -4  15  12     1022.18      972.29     53.50 o 
  -3  15  12      189.32      257.79     29.08 o 
  -2  15  12        1.00       25.32     21.40 o 
  -1  15  12     1410.71     1494.50     64.03 o 
   0  15  12      409.47      350.65     42.90 o 
   1  15  12     1441.31     1487.73     63.15 o 
   2  15  12        2.41       32.19     23.94 o 
   3  15  12      181.36      175.40     37.85 o 
   4  15  12     1016.75      955.85     48.59 o 
   5  15  12      421.40      354.86     41.01 o 
  -4  16  12      368.41      404.27     37.55 o 
  -3  16  12       29.30       13.47     21.56 o 
  -2  16  12      149.74      205.81     34.96 o 
  -1  16  12      585.50      596.75     44.15 o 
   0  16  12     1276.46     1360.10     62.88 o 
   1  16  12      568.88      590.50     42.98 o 
   2  16  12      163.49      144.54     31.00 o 
   3  16  12       24.83       42.02     19.43 o 
   4  16  12      391.81      400.89     33.94 o 
  -2  17  12       41.01       37.03     24.96 o 
  -1  17  12      353.90      375.39     54.28 o 
   0  17  12      435.56      454.38     40.79 o 
   1  17  12      356.34      363.20     36.33 o 
   2  17  12       43.67       59.36     31.09 o 
   1   0  13      230.24      235.51     17.78 o 
   2   0  13     8564.03     8118.48    121.85 o 
   3   0  13      388.45      408.62     19.63 o 
   4   0  13     2150.98     2051.64     44.37 o 
   5   0  13     1456.44     1321.87     72.47 o 
   6   0  13      617.67      669.25     31.59 o 
   7   0  13      946.64      925.44     45.31 o 
   8   0  13      199.10      230.07     42.18 o 
   9   0  13      114.86       87.43     22.99 o 
  10   0  13       71.80       72.86     23.95 o 
 -10   1  13      195.77      146.43     27.94 o 
  -9   1  13       29.73       43.69     20.99 o 
  -8   1  13      166.04      143.31     22.22 o 
  -7   1  13      435.23      457.05     29.82 o 
  -6   1  13      424.03      437.23     25.45 o 
  -5   1  13      293.84      258.48     19.54 o 
  -4   1  13     2302.91     2240.59     46.57 o 
  -3   1  13     4763.32     4338.78     77.20 o 
  -2   1  13      160.24      181.09     11.81 o 
  -1   1  13     6243.53     5833.96     89.91 o 
   0   1  13       26.93       44.34      7.85 o 
   1   1  13     6336.83     5943.26    101.19 o 
   2   1  13      137.39      142.25     12.51 o 
   3   1  13     5214.51     4825.19     85.89 o 
   4   1  13     2406.08     2232.99     48.02 o 
   5   1  13      275.67      290.21     26.02 o 
   6   1  13      490.33      520.78     31.91 o 
   7   1  13      420.63      428.36     40.49 o 
   8   1  13      176.49      154.24     36.84 o 
   9   1  13       40.96       40.44     20.35 o 
  10   1  13      165.13      154.25     27.28 o 
 -10   2  13       96.69      169.36     27.12 o 
  -9   2  13       99.40       75.63     24.86 o 
  -8   2  13      137.38      182.02     22.07 o 
  -7   2  13      295.08      329.20     25.62 o 
  -6   2  13       99.63      141.79     23.85 o 
  -5   2  13     1420.72     1412.14     37.44 o 
  -4   2  13      304.36      324.73     26.47 o 
  -3   2  13      935.89     1017.43     39.04 o 
  -2   2  13     5604.12     5534.48     93.75 o 
  -1   2  13     1105.11     1185.69     26.37 o 
   0   2  13      218.28      220.20     13.59 o 
   1   2  13     1251.85     1338.88     32.67 o 
   2   2  13     5669.22     5651.82     90.07 o 
   3   2  13      971.88     1031.47     32.31 o 
   4   2  13      269.51      267.34     18.67 o 
   5   2  13     1693.77     1649.47     44.16 o 
   6   2  13      105.30       99.75     19.54 o 
   7   2  13      241.25      276.47     26.87 o 
   8   2  13      114.94      143.91     22.60 o 
   9   2  13       73.78       64.26     26.70 o 
  10   2  13       99.87      112.87     29.64 o 
 -10   3  13      258.96      247.40     31.29 o 
  -9   3  13       94.55      164.31     23.61 o 
  -8   3  13      863.36      836.78     40.90 o 
  -7   3  13      113.30      128.05     18.84 o 
  -6   3  13     1387.37     1400.48     45.71 o 
  -5   3  13      232.98      207.34     19.02 o 
  -4   3  13     1861.51     1705.31     39.61 o 
  -3   3  13      709.53      693.08     23.57 o 
  -2   3  13      499.45      568.29     20.80 o 
  -1   3  13      703.26      736.71     22.99 o 
   0   3  13     2829.98     2700.23     51.27 o 
   1   3  13      723.46      670.14     23.41 o 
   2   3  13      541.18      636.01     25.50 o 
   3   3  13      646.32      674.55     22.52 o 
   4   3  13     2109.47     1943.77     79.44 o 
   5   3  13      212.56      243.45     29.82 o 
   6   3  13     1276.22     1268.54     68.32 o 
   7   3  13      112.02      105.51     21.05 o 
   8   3  13      860.22      820.99     45.53 o 
   9   3  13       89.87      113.56     28.81 o 
  10   3  13      266.47      266.16     32.86 o 
 -10   4  13      136.59      175.47     34.42 o 
  -9   4  13      110.30      173.85     31.19 o 
  -8   4  13      106.02       89.90     19.08 o 
  -7   4  13      965.85     1015.10     54.62 o 
  -6   4  13      571.45      513.52     29.22 o 
  -5   4  13     1549.96     1499.00     47.68 o 
  -4   4  13      663.18      746.44     29.23 o 
  -3   4  13      995.88      995.71     27.92 o 
  -2   4  13      148.93      161.97     12.34 o 
  -1   4  13     3826.35     3743.82     67.53 o 
   0   4  13      700.11      796.93     21.81 o 
   1   4  13     4369.38     4248.07    108.73 o 
   2   4  13      138.18      142.92     13.89 o 
   3   4  13     1012.03      998.54     30.35 o 
   4   4  13      664.96      738.06     28.48 o 
   5   4  13     1841.45     1801.92     56.71 o 
   6   4  13      533.69      579.42     36.31 o 
   7   4  13      950.26     1011.15     55.09 o 
   8   4  13      109.24      110.84     23.53 o 
   9   4  13       99.41       93.08     24.01 o 
  10   4  13      132.73      167.40     56.00 o 
 -10   5  13      548.61      631.49     46.23 o 
  -9   5  13       19.23       29.35     21.51 o 
  -8   5  13       23.20       26.42     19.18 o 
  -7   5  13     1620.61     1504.88     81.47 o 
  -6   5  13     1258.80     1182.56     50.57 o 
  -5   5  13      149.01      154.06     20.20 o 
  -4   5  13     2896.92     2786.53     86.22 o 
  -3   5  13      331.79      332.22     22.61 o 
  -2   5  13      521.22      606.78     21.02 o 
  -1   5  13      227.82      247.33     15.23 o 
   0   5  13     3848.78     3525.86     65.47 o 
   1   5  13      194.91      216.25     11.28 o 
   2   5  13      610.46      715.54     24.31 o 
   3   5  13      361.28      359.72     18.08 o 
   4   5  13     3239.94     3055.72     70.34 o 
   5   5  13      130.38      147.97     21.35 o 
   6   5  13     1472.24     1335.92     45.28 o 
   7   5  13     1583.82     1478.22     58.75 o 
   8   5  13       24.39       39.41     21.29 o 
   9   5  13       15.38        9.41     21.20 o 
  10   5  13      481.55      543.04     50.79 o 
  -9   6  13      151.07      180.35     27.59 o 
  -8   6  13      992.38      945.74     51.41 o 
  -7   6  13      142.60      114.93     22.14 o 
  -6   6  13     1384.58     1303.25     53.27 o 
  -5   6  13     5948.87     5499.35    144.85 o 
  -4   6  13        8.39       14.13     13.79 o 
  -3   6  13      341.59      299.45     23.49 o 
  -2   6  13     1310.01     1295.81     36.99 o 
  -1   6  13     1821.98     1769.60     40.00 o 
   0   6  13     1004.21     1089.76     33.22 o 
   1   6  13     1888.74     1899.40     52.21 o 
   2   6  13     1294.48     1308.44     35.96 o 
   3   6  13      362.72      338.96     30.90 o 
   4   6  13        5.66        8.78     11.68 o 
   5   6  13     6514.93     6424.07    278.60 o 
   6   6  13     1346.77     1233.03     44.45 o 
   7   6  13      176.54      161.13     25.40 o 
   8   6  13      950.42      975.87     51.80 o 
   9   6  13      125.55      149.03     28.84 o 
  -9   7  13      141.71      163.87     28.61 o 
  -8   7  13       45.31       40.28     23.57 o 
  -7   7  13     1378.37     1346.10     57.90 o 
  -6   7  13       30.05       19.02     16.54 o 
  -5   7  13      119.14      117.79     20.35 o 
  -4   7  13     1588.04     1542.11     67.19 o 
  -3   7  13      833.95      819.27     35.19 o 
  -2   7  13      226.52      246.53     16.37 o 
  -1   7  13      113.92      127.41     21.65 o 
   0   7  13     1057.15     1042.13     36.94 o 
   1   7  13      166.29      196.74     21.45 o 
   2   7  13      231.76      238.28     21.52 o 
   3   7  13      854.23      857.59     51.15 o 
   4   7  13     1760.52     1707.98     45.89 o 
   5   7  13      106.23      154.35     19.41 o 
   6   7  13       48.44       51.51     15.94 o 
   7   7  13     1456.05     1403.94     68.59 o 
   8   7  13       51.29       34.50     22.47 o 
   9   7  13      117.07      151.75     37.21 o 
  -9   8  13       77.83       53.46     23.49 o 
  -8   8  13      583.69      614.40     43.30 o 
  -7   8  13      176.17      180.20     25.47 o 
  -6   8  13      544.58      580.31     37.86 o 
  -5   8  13      187.32      220.18     23.66 o 
  -4   8  13      386.79      420.37     34.48 o 
  -3   8  13      499.28      552.42     33.51 o 
  -2   8  13      181.98      164.54     18.06 o 
  -1   8  13     1429.02     1423.01     43.15 o 
   0   8  13      236.33      227.10     19.05 o 
   1   8  13     1413.65     1422.15     67.83 o 
   2   8  13       72.55       59.14     15.70 o 
   3   8  13      515.90      470.37     28.76 o 
   4   8  13      282.87      261.52     21.07 o 
   5   8  13      178.86      198.08     21.87 o 
   6   8  13      548.91      567.27     35.99 o 
   7   8  13      187.80      159.39     22.25 o 
   8   8  13      518.89      542.36     42.01 o 
   9   8  13       78.88      103.36     27.20 o 
  -9   9  13      162.66      229.09     31.56 o 
  -8   9  13       90.39       65.99     24.12 o 
  -7   9  13     1074.86     1162.95     55.21 o 
  -6   9  13      137.91      168.02     26.94 o 
  -5   9  13      374.09      349.12     29.22 o 
  -4   9  13       80.56       73.70     19.06 o 
  -3   9  13      735.46      710.96     39.05 o 
  -2   9  13      171.20      193.16     19.92 o 
  -1   9  13      382.29      344.08     34.63 o 
   0   9  13       58.56       60.70     14.04 o 
   1   9  13      295.19      309.91     27.34 o 
   2   9  13      172.98      190.31     22.16 o 
   3   9  13      655.03      607.41     43.12 o 
   4   9  13       68.55       52.76     16.27 o 
   5   9  13      355.17      346.07     25.12 o 
   6   9  13      152.07      118.70     20.85 o 
   7   9  13     1032.00     1023.55     62.63 o 
   8   9  13       94.25      119.62     27.26 o 
   9   9  13      159.32      178.70     30.99 o 
  -8  10  13      353.29      344.17     44.02 o 
  -7  10  13       93.99      108.56     27.21 o 
  -6  10  13      235.43      180.79     31.43 o 
  -5  10  13     1084.71     1107.98     52.73 o 
  -4  10  13      350.03      379.49     31.72 o 
  -3  10  13      107.07      112.62     21.03 o 
  -2  10  13       42.61       52.25     15.20 o 
  -1  10  13     1049.91     1042.39     40.91 o 
   0  10  13      581.19      593.80     29.84 o 
   1  10  13      946.63      974.65     44.27 o 
   2  10  13       69.27       84.72     21.33 o 
   3  10  13       96.84       79.19     23.89 o 
   4  10  13      316.20      349.01     28.10 o 
   5  10  13     1034.17     1062.23     45.95 o 
   6  10  13      204.36      165.23     29.51 o 
   7  10  13      118.17      100.55     21.00 o 
   8  10  13      310.91      343.03     36.91 o 
  -8  11  13       55.39       90.08     29.66 o 
  -7  11  13       97.25      123.41     25.63 o 
  -6  11  13      709.23      734.88     45.90 o 
  -5  11  13      484.29      465.89     39.51 o 
  -4  11  13      561.15      533.48     37.25 o 
  -3  11  13      160.64      163.02     23.28 o 
  -2  11  13      374.94      397.90     28.05 o 
  -1  11  13       65.13       71.76     16.03 o 
   0  11  13     1472.04     1547.55     56.88 o 
   1  11  13       49.77      108.59     20.73 o 
   2  11  13      362.97      297.90     28.10 o 
   3  11  13      193.16      152.88     27.77 o 
   4  11  13      525.15      474.20     35.03 o 
   5  11  13      477.15      495.93     33.73 o 
   6  11  13      676.26      767.96     57.08 o 
   7  11  13      112.79      103.22     25.56 o 
   8  11  13       52.25       30.03     28.26 o 
  -7  12  13      201.14      261.74     34.08 o 
  -6  12  13       18.87       36.32     21.17 o 
  -5  12  13     1011.04     1035.06     53.58 o 
  -4  12  13        2.10        7.86     16.77 o 
  -3  12  13      116.86      128.27     22.95 o 
  -2  12  13      548.48      518.07     42.09 o 
  -1  12  13     1818.26     1717.45     53.66 o 
   0  12  13       41.54       38.19     18.67 o 
   1  12  13     1943.80     1850.17     77.94 o 
   2  12  13      555.16      652.51     75.53 o 
   3  12  13       93.08       69.47     25.74 o 
   4  12  13        4.83       -9.46     16.77 o 
   5  12  13      985.41     1020.63     47.88 o 
   6  12  13       17.71       40.58     24.14 o 
   7  12  13      204.96      235.39     32.39 o 
  -6  13  13      432.29      417.06     37.30 o 
  -5  13  13       73.39       80.40     23.81 o 
  -4  13  13      750.85      672.32     43.31 o 
  -3  13  13       43.44       61.89     21.03 o 
  -2  13  13      161.68      173.02     22.36 o 
  -1  13  13      438.02      438.36     35.40 o 
   0  13  13     1069.24     1074.46     51.94 o 
   1  13  13      402.44      377.09     32.10 o 
   2  13  13      133.61      157.74     29.39 o 
   3  13  13       56.83       82.98     26.85 o 
   4  13  13      675.90      634.65     40.41 o 
   5  13  13       81.34       71.47     21.70 o 
   6  13  13      374.67      415.01     40.81 o 
  -6  14  13      123.51      174.34     28.00 o 
  -5  14  13      855.27      923.81     52.90 o 
  -4  14  13      207.65      255.75     30.38 o 
  -3  14  13      316.75      371.37     39.93 o 
  -2  14  13      478.88      414.60     32.59 o 
  -1  14  13      262.24      270.77     30.11 o 
   0  14  13       16.50       27.16     20.58 o 
   1  14  13      271.15      322.58     38.41 o 
   2  14  13      490.75      480.95     45.19 o 
   3  14  13      299.43      255.70     36.28 o 
   4  14  13      170.92      169.02     26.09 o 
   5  14  13      794.36      850.91     46.94 o 
   6  14  13      125.97      114.48     27.86 o 
  -5  15  13      128.08      127.87     26.94 o 
  -4  15  13      165.59      134.86     25.91 o 
  -3  15  13      352.51      383.89     35.06 o 
  -2  15  13      268.05      280.67     32.34 o 
  -1  15  13      222.95      199.01     29.08 o 
   0  15  13        6.78       60.88     22.74 o 
   1  15  13      204.69      179.15     27.58 o 
   2  15  13      257.12      292.64     38.92 o 
   3  15  13      303.91      341.03     32.62 o 
   4  15  13      142.08      175.30     25.88 o 
   5  15  13      138.66      165.68     27.15 o 
  -3  16  13      271.13      288.51     40.24 o 
  -2  16  13      357.08      436.07     39.06 o 
  -1  16  13       27.78       63.41     34.56 o 
   0  16  13       52.66       86.88     24.57 o 
   1  16  13       28.61       48.66     22.48 o 
   2  16  13      309.51      269.89     39.00 o 
   3  16  13      266.51      269.54     30.19 o 
   0  17  13      236.71      293.50     34.80 o 
   0   0  14     2508.71     2387.06     68.48 o 
   1   0  14      304.03      355.06     21.94 o 
   2   0  14      720.69      719.37     22.89 o 
   3   0  14      571.06      520.74     23.44 o 
   4   0  14      707.69      698.65     24.89 o 
   5   0  14        2.77        3.68     11.70 o 
   6   0  14     2319.82     1967.20     53.62 o 
   7   0  14        1.06        8.43     16.50 o 
   8   0  14      257.27      182.21     35.28 o 
   9   0  14       68.76       60.99     21.25 o 
  10   0  14       23.80       42.01     23.05 o 
 -10   1  14       58.67       70.97     23.36 o 
  -9   1  14       18.85       12.78     19.35 o 
  -8   1  14      108.37      113.85     20.62 o 
  -7   1  14      707.52      655.61     35.70 o 
  -6   1  14     1758.55     1647.59     60.22 o 
  -5   1  14      392.92      374.15     25.08 o 
  -4   1  14     1247.23     1142.38     30.99 o 
  -3   1  14      134.43      123.01     14.16 o 
  -2   1  14     3717.12     3584.09     61.08 o 
  -1   1  14      942.73      936.41     24.69 o 
   0   1  14      916.66     1085.93     28.61 o 
   1   1  14      978.49      964.03     28.17 o 
   2   1  14     3970.86     3896.43     66.64 o 
   3   1  14      160.19      182.15     13.49 o 
   4   1  14     1290.77     1258.85     52.01 o 
   5   1  14      274.65      257.90     24.60 o 
   6   1  14     1851.00     1760.50     83.16 o 
   7   1  14      713.15      699.21     39.14 o 
   8   1  14      103.49      105.98     31.06 o 
   9   1  14       33.79       36.13     19.65 o 
  10   1  14       64.94       34.68     23.90 o 
 -10   2  14      317.13      425.39     37.93 o 
  -9   2  14        0.62       12.89     19.49 o 
  -8   2  14      232.60      233.02     46.58 o 
  -7   2  14      512.00      560.32     33.14 o 
  -6   2  14      458.92      472.16     31.05 o 
  -5   2  14      445.24      406.26     25.44 o 
  -4   2  14       54.66       45.77     16.30 o 
  -3   2  14     3818.90     3616.38     83.81 o 
  -2   2  14     1056.83     1085.51     28.73 o 
  -1   2  14      272.45      382.18     16.11 o 
   0   2  14     2715.92     2565.57     51.28 o 
   1   2  14      258.57      318.91     20.17 o 
   2   2  14     1063.06     1148.99     34.38 o 
   3   2  14     4182.71     4096.35     70.60 o 
   4   2  14       33.89       63.19     11.09 o 
   5   2  14      442.84      414.23     23.81 o 
   6   2  14      370.16      339.38     28.19 o 
   7   2  14      469.23      482.81     33.67 o 
   8   2  14      239.56      251.99     33.24 o 
   9   2  14        1.77        3.93     23.18 o 
  10   2  14      367.80      387.62     37.96 o 
 -10   3  14      233.90      315.73     41.46 o 
  -9   3  14      108.55       96.03     21.29 o 
  -8   3  14      805.84      818.48     41.07 o 
  -7   3  14      176.67      220.22     32.74 o 
  -6   3  14     1427.66     1371.45     46.30 o 
  -5   3  14       96.67       87.43     15.26 o 
  -4   3  14     1010.79      987.28     33.27 o 
  -3   3  14      920.34      918.23     27.86 o 
  -2   3  14     8341.90     8159.85    133.99 o 
  -1   3  14     1070.94     1022.58     30.67 o 
   0   3  14        4.32       12.14      7.99 o 
   1   3  14     1093.86     1100.20     30.48 o 
   2   3  14     8842.34     8778.94    133.04 o 
   3   3  14      892.74      907.43     26.67 o 
   4   3  14     1057.22     1060.11     36.57 o 
   5   3  14       60.88       92.97     15.45 o 
   6   3  14     1590.13     1682.75     73.87 o 
   7   3  14      178.43      182.11     32.63 o 
   8   3  14      836.82      840.92     46.80 o 
   9   3  14      124.04      104.65     29.97 o 
  10   3  14      253.61      227.27     33.52 o 
 -10   4  14        9.38       11.79     23.63 o 
  -9   4  14      168.03      162.92     27.29 o 
  -8   4  14      172.29      184.00     26.75 o 
  -7   4  14      449.72      548.86     38.35 o 
  -6   4  14      278.03      301.60     25.33 o 
  -5   4  14      649.11      620.41     40.10 o 
  -4   4  14      577.11      601.18     27.58 o 
  -3   4  14     2436.20     2285.42     47.76 o 
  -2   4  14      213.73      240.69     15.18 o 
  -1   4  14     1749.11     1682.24     37.26 o 
   0   4  14      986.11     1023.07     25.67 o 
   1   4  14     1819.16     1750.97     46.79 o 
   2   4  14      188.24      205.30     14.39 o 
   3   4  14     2835.28     2727.20     63.33 o 
   4   4  14      551.72      575.51     31.18 o 
   5   4  14      614.22      605.01     30.13 o 
   6   4  14      279.07      298.84     40.89 o 
   7   4  14      452.74      502.68     60.46 o 
   8   4  14      163.77      183.86     26.61 o 
   9   4  14      178.80      201.36     33.39 o 
  10   4  14        8.57       33.53     28.46 o 
  -9   5  14       18.38       32.75     22.04 o 
  -8   5  14     1004.11     1000.24     96.70 o 
  -7   5  14      160.38      194.57     29.75 o 
  -6   5  14     1024.53      941.62     46.60 o 
  -5   5  14      394.31      350.38     28.61 o 
  -4   5  14      878.57      798.90     38.55 o 
  -3   5  14      342.17      316.28     27.08 o 
  -2   5  14     4444.58     4450.02     79.53 o 
  -1   5  14      478.51      481.84     25.39 o 
   0   5  14      668.86      679.66     23.66 o 
   1   5  14      556.21      561.88     18.67 o 
   2   5  14     4661.57     4416.96    120.37 o 
   3   5  14      367.33      353.39     18.35 o 
   4   5  14      994.54     1109.29     38.60 o 
   5   5  14      375.05      345.15     26.31 o 
   6   5  14     1081.34     1057.68     79.38 o 
   7   5  14      152.07      111.05     35.36 o 
   8   5  14      988.83      906.40     50.04 o 
   9   5  14       16.75       24.38     23.56 o 
  -9   6  14      219.61      218.65     30.49 o 
  -8   6  14       52.15       62.62     24.05 o 
  -7   6  14       53.20       84.33     26.70 o 
  -6   6  14       82.88      111.47     21.81 o 
  -5   6  14      338.07      375.78     30.04 o 
  -4   6  14      184.79      232.31     31.75 o 
  -3   6  14      940.73      893.49     37.41 o 
  -2   6  14      230.80      269.27     19.39 o 
  -1   6  14      481.94      488.12     26.93 o 
   0   6  14     1399.49     1430.03     40.80 o 
   1   6  14      535.55      558.87     33.72 o 
   2   6  14      277.66      316.17     23.10 o 
   3   6  14      997.47     1039.80     31.20 o 
   4   6  14      151.45      190.85     18.71 o 
   5   6  14      371.06      382.01     28.80 o 
   6   6  14       90.09      128.71     36.15 o 
   7   6  14       54.59       47.97     21.15 o 
   8   6  14       50.26       64.12     22.74 o 
   9   6  14      200.85      233.87     31.57 o 
  -9   7  14       60.40       88.73     25.65 o 
  -8   7  14       11.25       46.42     21.06 o 
  -7   7  14      237.51      273.81     31.19 o 
  -6   7  14      339.96      351.45     31.44 o 
  -5   7  14      703.22      679.33     38.39 o 
  -4   7  14      866.76      859.38     40.37 o 
  -3   7  14      284.69      275.32     22.94 o 
  -2   7  14     1825.30     1742.33     66.31 o 
  -1   7  14      300.85      310.83     21.92 o 
   0   7  14       29.79       37.42     12.25 o 
   1   7  14      201.69      210.89     17.49 o 
   2   7  14     1983.65     1897.07     55.85 o 
   3   7  14      262.76      279.26     25.19 o 
   4   7  14      918.20      926.95     36.06 o 
   5   7  14      718.71      727.91     38.95 o 
   6   7  14      349.52      364.04     27.40 o 
   7   7  14      229.88      214.30     29.07 o 
   8   7  14        7.98        7.86     21.16 o 
   9   7  14       76.92      134.63     32.71 o 
  -9   8  14       23.03        1.98     21.52 o 
  -8   8  14      223.99      185.87     29.00 o 
  -7   8  14        8.11       16.01     18.92 o 
  -6   8  14      983.09     1060.99     50.51 o 
  -5   8  14      411.42      439.31     31.56 o 
  -4   8  14     1156.82     1094.61     44.29 o 
  -3   8  14     1303.56     1129.12     48.26 o 
  -2   8  14      367.74      378.33     25.53 o 
  -1   8  14      214.36      239.67     20.33 o 
   0   8  14      532.00      528.25     27.68 o 
   1   8  14      229.63      275.59     20.34 o 
   2   8  14      392.48      410.85     28.58 o 
   3   8  14     1302.51     1227.90     45.31 o 
   4   8  14     1140.61     1109.16     40.16 o 
   5   8  14      391.56      418.97     26.78 o 
   6   8  14     1027.55     1023.34     45.07 o 
   7   8  14        9.40        5.18     20.43 o 
   8   8  14      236.15      190.85     37.53 o 
   9   8  14       24.71       73.74     27.08 o 
  -8   9  14       95.32      164.11     26.99 o 
  -7   9  14       16.65       40.30     20.55 o 
  -6   9  14      475.20      509.10     50.62 o 
  -5   9  14     2132.24     1997.02     78.77 o 
  -4   9  14      715.69      669.92     41.02 o 
  -3   9  14      667.74      605.85     45.62 o 
  -2   9  14     2550.09     2506.20     69.85 o 
  -1   9  14     1223.50     1167.37     41.65 o 
   0   9  14      143.67      153.87     17.86 o 
   1   9  14     1167.24     1117.95     76.17 o 
   2   9  14     2473.70     2336.45     66.90 o 
   3   9  14      710.79      731.34     37.08 o 
   4   9  14      683.44      676.23     36.56 o 
   5   9  14     2099.93     1937.63     52.87 o 
   6   9  14      435.55      438.87     31.91 o 
   7   9  14        6.97      -24.37     19.79 o 
   8   9  14       86.36       61.83     25.96 o 
  -8  10  14      123.51       99.93     30.30 o 
  -7  10  14      249.38      219.55     34.89 o 
  -6  10  14      533.60      529.96     48.03 o 
  -5  10  14       80.49      123.05     35.76 o 
  -4  10  14     1413.48     1340.75     56.96 o 
  -3  10  14     1806.47     1786.62     61.93 o 
  -2  10  14       95.36       99.30     18.57 o 
  -1  10  14      291.28      228.34     21.99 o 
   0  10  14     1731.61     1706.24     78.06 o 
   1  10  14      306.03      276.96     32.55 o 
   2  10  14      113.40       98.99     19.91 o 
   3  10  14     1630.54     1715.87     73.90 o 
   4  10  14     1445.63     1372.38     51.75 o 
   5  10  14       79.62       66.03     19.41 o 
   6  10  14      516.88      604.78     42.19 o 
   7  10  14      206.51      218.93     32.45 o 
   8  10  14      118.16      176.61     31.36 o 
  -7  11  14       71.67       82.94     23.93 o 
  -6  11  14      574.58      560.00     41.73 o 
  -5  11  14       45.02       10.49     28.63 o 
  -4  11  14      359.42      356.21     32.07 o 
  -3  11  14       58.73       50.39     19.06 o 
  -2  11  14     1245.40     1137.62     67.65 o 
  -1  11  14      999.94      963.64     41.64 o 
   0  11  14      676.74      618.26     38.42 o 
   1  11  14     1035.03     1007.60     47.26 o 
   2  11  14     1127.91     1087.07     49.12 o 
   3  11  14       50.82       39.30     22.66 o 
   4  11  14      304.75      314.50     27.83 o 
   5  11  14       45.15       62.97     18.67 o 
   6  11  14      518.34      527.73     53.80 o 
   7  11  14       62.15       56.53     22.82 o 
  -7  12  14      111.35      180.63     29.50 o 
  -6  12  14       36.88       13.75     22.01 o 
  -5  12  14       44.12        4.85     23.49 o 
  -4  12  14        4.34        7.63     17.87 o 
  -3  12  14      516.18      566.83     38.92 o 
  -2  12  14      138.23       83.29     18.77 o 
  -1  12  14      403.78      344.78     31.87 o 
   0  12  14       22.37       47.97     19.81 o 
   1  12  14      328.28      306.20     29.71 o 
   2  12  14      143.61       99.18     26.20 o 
   3  12  14      353.23      448.23     42.89 o 
   4  12  14        2.53        4.56     17.53 o 
   5  12  14       48.71       99.14     34.97 o 
   6  12  14       37.65       79.63     24.75 o 
   7  12  14       62.87       76.97     25.71 o 
  -6  13  14       98.07      103.36     39.29 o 
  -5  13  14       20.81       51.46     28.30 o 
  -4  13  14       81.06       97.37     23.22 o 
  -3  13  14        0.22        2.20     18.81 o 
  -2  13  14      745.20      711.12     43.45 o 
  -1  13  14      344.37      341.91     36.97 o 
   0  13  14        1.52       18.88     20.85 o 
   1  13  14      325.17      361.59     44.02 o 
   2  13  14      568.28      475.57     44.54 o 
   3  13  14        1.02       -7.57     29.64 o 
   4  13  14       63.53       45.33     20.55 o 
   5  13  14       12.16       20.44     19.01 o 
   6  13  14       80.24       62.22     26.30 o 
  -5  14  14       94.67       90.65     25.80 o 
  -4  14  14      333.92      347.84     35.54 o 
  -3  14  14      239.03      278.80     31.30 o 
  -2  14  14      125.72      136.26     26.05 o 
  -1  14  14       15.78        0.40     20.13 o 
   0  14  14     1184.06     1231.77     58.22 o 
   1  14  14       30.57       78.09     21.60 o 
   2  14  14      105.24       65.45     26.80 o 
   3  14  14      174.86      204.23     33.68 o 
   4  14  14      311.69      292.46     30.49 o 
   5  14  14      107.86      116.15     25.24 o 
  -4  15  14       76.70       95.45     24.72 o 
  -3  15  14       77.39       83.88     32.34 o 
  -2  15  14       30.10       46.21     23.76 o 
  -1  15  14     1030.81      999.83     66.71 o 
   0  15  14        3.77       43.16     29.11 o 
   1  15  14      978.14      985.53     54.11 o 
   2  15  14       18.39       58.90     26.77 o 
   3  15  14       70.89       65.42     22.53 o 
   4  15  14       88.26       89.07     23.56 o 
  -2  16  14      257.56      259.78     33.36 o 
  -1  16  14       25.30       59.17     24.26 o 
   0  16  14      575.04      616.44     63.45 o 
   1  16  14       25.35       56.83     29.15 o 
   2  16  14      233.44      222.68     36.74 o 
   1   0  15        0.93        8.25     13.31 o 
   2   0  15     3889.58     3662.26     63.51 o 
   3   0  15      339.97      374.50     19.60 o 
   4   0  15      175.97      219.61     15.74 o 
   5   0  15     1032.71     1096.87     39.42 o 
   6   0  15     2047.02     1929.39     53.71 o 
   7   0  15       53.54       47.67     24.62 o 
   8   0  15      493.31      510.06     38.40 o 
   9   0  15      132.16      100.49     23.91 o 
  10   0  15       87.89       53.02     23.88 o 
 -10   1  15       86.25       49.30     24.95 o 
  -9   1  15      109.28      115.56     24.98 o 
  -8   1  15       50.27       54.74     19.75 o 
  -7   1  15     2299.78     2066.81     59.64 o 
  -6   1  15      825.40      841.75     42.74 o 
  -5   1  15      587.63      682.52     31.12 o 
  -4   1  15      723.58      696.54     29.76 o 
  -3   1  15     3809.89     3601.58     68.14 o 
  -2   1  15      467.29      500.07     26.44 o 
  -1   1  15      203.86      217.33     13.56 o 
   0   1  15        3.30       12.36      7.47 o 
   1   1  15      246.25      259.84     21.67 o 
   2   1  15      498.20      475.79     20.40 o 
   3   1  15     4061.10     3757.75     90.22 o 
   4   1  15      804.00      816.94     30.19 o 
   5   1  15      533.39      588.91     31.95 o 
   6   1  15      829.53      952.38     43.72 o 
   7   1  15     2287.24     2197.63    111.17 o 
   8   1  15       54.99       79.93     25.50 o 
   9   1  15      142.73      168.38     27.49 o 
  10   1  15       67.47       61.86     41.86 o 
  -9   2  15      199.82      226.67     30.29 o 
  -8   2  15      311.75      290.35     27.97 o 
  -7   2  15      191.69      212.25     23.05 o 
  -6   2  15       34.80       44.60     14.75 o 
  -5   2  15     1365.78     1284.03     44.31 o 
  -4   2  15      288.36      258.07     19.39 o 
  -3   2  15     1433.54     1427.41     34.40 o 
  -2   2  15     1519.15     1529.05     37.02 o 
  -1   2  15     2101.65     2099.55     40.78 o 
   0   2  15        6.51       17.80      7.64 o 
   1   2  15     2343.24     2344.17     49.89 o 
   2   2  15     1678.32     1684.56     37.45 o 
   3   2  15     1397.12     1373.31     66.36 o 
   4   2  15      254.26      249.15     18.04 o 
   5   2  15     1616.63     1633.48     87.39 o 
   6   2  15       35.98       68.05     18.98 o 
   7   2  15      182.39      158.67     23.82 o 
   8   2  15      369.17      341.96     53.48 o 
   9   2  15      192.06      208.32     34.57 o 
  -9   3  15       57.67       63.55     24.44 o 
  -8   3  15      434.06      428.05     36.88 o 
  -7   3  15      202.76      221.19     23.42 o 
  -6   3  15      851.81      813.43     61.01 o 
  -5   3  15      301.69      295.63     23.55 o 
  -4   3  15     1421.87     1355.02     41.86 o 
  -3   3  15      259.13      254.95     16.62 o 
  -2   3  15      166.75      196.99     14.25 o 
  -1   3  15     1201.47     1276.63     35.16 o 
   0   3  15      608.96      724.83     24.39 o 
   1   3  15     1227.50     1267.01     47.90 o 
   2   3  15      174.38      218.30     14.88 o 
   3   3  15      262.12      285.20     16.59 o 
   4   3  15     1684.61     1573.45     45.04 o 
   5   3  15      365.04      331.43     23.53 o 
   6   3  15      862.06      902.67     87.24 o 
   7   3  15      220.70      245.87     28.39 o 
   8   3  15      422.33      456.36     43.39 o 
   9   3  15       70.46       54.10     26.22 o 
  -9   4  15      150.12      173.65     28.64 o 
  -8   4  15       60.76       38.33     21.74 o 
  -7   4  15      543.94      512.87     37.99 o 
  -6   4  15      392.83      394.66     39.45 o 
  -5   4  15     2310.84     2175.45     80.90 o 
  -4   4  15       34.40       51.69     13.34 o 
  -3   4  15     1162.89     1141.59     32.21 o 
  -2   4  15       14.35       28.04      8.77 o 
  -1   4  15      706.82      742.35     29.05 o 
   0   4  15     1824.39     1950.51     42.74 o 
   1   4  15      774.27      718.08     34.58 o 
   2   4  15       19.95       23.10     13.87 o 
   3   4  15     1240.11     1193.22     32.33 o 
   4   4  15       41.74       26.82     12.31 o 
   5   4  15     2558.14     2238.49     71.52 o 
   6   4  15      418.83      347.32     30.76 o 
   7   4  15      528.81      550.99     38.41 o 
   8   4  15       62.05       68.55     23.01 o 
   9   4  15      124.80      119.57     30.99 o 
  -9   5  15       34.89       41.70     23.73 o 
  -8   5  15       78.12       68.40     22.13 o 
  -7   5  15      529.49      526.23     38.92 o 
  -6   5  15      925.75      999.45     48.99 o 
  -5   5  15      579.91      568.35     35.99 o 
  -4   5  15      466.53      453.93     30.81 o 
  -3   5  15      630.97      554.76     36.40 o 
  -2   5  15      286.20      281.15     19.79 o 
  -1   5  15     1468.47     1423.22     37.09 o 
   0   5  15     2581.17     2525.28     62.57 o 
   1   5  15     1467.49     1450.53     40.64 o 
   2   5  15      263.51      292.98     25.34 o 
   3   5  15      699.03      661.64     29.26 o 
   4   5  15      550.18      532.43     39.42 o 
   5   5  15      661.78      566.20     31.10 o 
   6   5  15     1047.01     1073.07     50.33 o 
   7   5  15      556.13      491.26     38.10 o 
   8   5  15       71.69       97.47     24.44 o 
   9   5  15       28.36       70.16     24.43 o 
  -9   6  15      122.30      126.96     27.69 o 
  -8   6  15      306.13      330.89     32.94 o 
  -7   6  15      187.31      185.91     26.89 o 
  -6   6  15      344.71      364.48     31.35 o 
  -5   6  15     2095.72     2013.51     63.47 o 
  -4   6  15      257.69      272.04     25.36 o 
  -3   6  15      954.11      924.61     39.84 o 
  -2   6  15     1633.49     1632.22     50.40 o 
  -1   6  15     1427.51     1352.60     46.62 o 
   0   6  15      184.32      228.37     19.23 o 
   1   6  15     1410.11     1369.31     71.17 o 
   2   6  15     1554.80     1538.55     61.97 o 
   3   6  15     1083.20     1081.43     47.04 o 
   4   6  15      276.57      265.78     26.13 o 
   5   6  15     2175.24     2133.25     59.01 o 
   6   6  15      340.38      330.04     31.77 o 
   7   6  15      187.64      185.57     27.77 o 
   8   6  15      305.40      315.03     33.53 o 
   9   6  15       99.35      138.90     28.38 o 
  -9   7  15      179.71      198.90     29.51 o 
  -8   7  15      215.70      273.25     31.41 o 
  -7   7  15      453.09      458.21     36.73 o 
  -6   7  15      151.66      168.42     24.77 o 
  -5   7  15      319.11      268.02     29.91 o 
  -4   7  15      656.44      758.23     45.94 o 
  -3   7  15     2048.53     1891.08     69.39 o 
  -2   7  15      462.43      446.48     37.37 o 
  -1   7  15     1132.95     1058.29     43.16 o 
   0   7  15      501.17      508.64     27.34 o 
   1   7  15     1212.17     1185.88     44.07 o 
   2   7  15      551.12      586.68     48.43 o 
   3   7  15     2040.68     1861.06     64.88 o 
   4   7  15      694.38      644.22     31.79 o 
   5   7  15      325.29      271.43     25.48 o 
   6   7  15      172.81      183.20     22.84 o 
   7   7  15      532.54      530.85     40.40 o 
   8   7  15      182.12      191.83     29.55 o 
   9   7  15      143.62      111.22     41.02 o 
  -8   8  15       82.78      116.63     25.99 o 
  -7   8  15       25.73       14.04     22.53 o 
  -6   8  15       62.98       86.81     27.22 o 
  -5   8  15      681.55      653.18     50.64 o 
  -4   8  15      360.98      403.82     38.08 o 
  -3   8  15      799.13      809.94     42.31 o 
  -2   8  15      811.01      854.60     37.74 o 
  -1   8  15      125.57      190.79     19.41 o 
   0   8  15      575.46      587.25     29.63 o 
   1   8  15      143.98      150.22     21.40 o 
   2   8  15      729.00      756.31     38.07 o 
   3   8  15      826.93      773.40     37.70 o 
   4   8  15      413.68      446.58     27.67 o 
   5   8  15      665.55      673.45     33.82 o 
   6   8  15       79.26       79.64     19.36 o 
   7   8  15       34.92       27.71     38.35 o 
   8   8  15       75.74       68.24     32.26 o 
  -8   9  15      127.85      166.40     34.50 o 
  -7   9  15      105.89       42.71     26.57 o 
  -6   9  15       10.70       35.78     23.74 o 
  -5   9  15      124.17      164.16     29.56 o 
  -4   9  15     1552.68     1526.32     60.60 o 
  -3   9  15      961.93      854.86     44.63 o 
  -2   9  15      250.58      280.80     23.92 o 
  -1   9  15      224.36      254.80     22.56 o 
   0   9  15       56.07       57.91     15.22 o 
   1   9  15      238.08      262.47     25.78 o 
   2   9  15      218.21      239.46     24.76 o 
   3   9  15     1034.75      983.61     43.03 o 
   4   9  15     1441.90     1321.94     50.41 o 
   5   9  15      108.27      116.92     19.17 o 
   6   9  15       16.50       18.85     17.59 o 
   7   9  15       94.63      106.39     25.89 o 
   8   9  15      108.21      127.26     28.34 o 
  -7  10  15       50.17       76.54     28.18 o 
  -6  10  15       35.26       31.18     22.42 o 
  -5  10  15     1100.74     1029.19     64.97 o 
  -4  10  15      150.66      142.35     23.88 o 
  -3  10  15      514.38      478.16     60.70 o 
  -2  10  15      243.48      264.47     26.61 o 
  -1  10  15      748.86      725.06     35.81 o 
   0  10  15       63.39       79.49     19.36 o 
   1  10  15      737.61      698.25     40.00 o 
   2  10  15      311.61      352.55     51.02 o 
   3  10  15      525.45      517.36     33.05 o 
   4  10  15       99.42       65.13     19.39 o 
   5  10  15      937.83      932.82     46.17 o 
   6  10  15       52.30       55.89     22.12 o 
   7  10  15       34.06       28.96     23.65 o 
  -7  11  15      171.83      170.50     28.88 o 
  -6  11  15      331.76      313.53     33.76 o 
  -5  11  15      429.61      401.22     35.66 o 
  -4  11  15      727.63      713.25     44.55 o 
  -3  11  15       33.16       29.67     18.14 o 
  -2  11  15       59.29       60.37     17.53 o 
  -1  11  15      116.97      147.09     19.85 o 
   0  11  15     2084.85     1948.97     64.38 o 
   1  11  15      149.23      214.37     28.06 o 
   2  11  15       74.09       61.28     23.25 o 
   3  11  15       48.81       76.26     26.03 o 
   4  11  15      643.49      643.03     38.59 o 
   5  11  15      435.69      455.35     58.03 o 
   6  11  15      273.30      303.72     33.64 o 
   7  11  15      195.98      244.35     39.94 o 
  -6  12  15      149.02      116.21     26.79 o 
  -5  12  15      536.48      532.02     40.80 o 
  -4  12  15      186.48      213.46     27.48 o 
  -3  12  15      479.51      478.24     37.51 o 
  -2  12  15       45.86       20.77     17.44 o 
  -1  12  15     1969.81     1946.96     69.64 o 
   0  12  15      698.14      592.56     39.98 o 
   1  12  15     1970.31     1846.76     66.12 o 
   2  12  15       44.47       59.76     27.09 o 
   3  12  15      469.23      448.86     44.02 o 
   4  12  15      166.73      121.53     22.80 o 
   5  12  15      413.51      469.45     35.40 o 
   6  12  15      161.12      186.84     29.08 o 
  -5  13  15      123.58      136.80     33.24 o 
  -4  13  15     1003.81     1027.62     67.79 o 
  -3  13  15      211.70      219.61     29.52 o 
  -2  13  15      135.27      110.47     27.90 o 
  -1  13  15       19.43       85.59     22.39 o 
   0  13  15     2567.83     2351.57     75.61 o 
   1  13  15       29.60       80.64     22.63 o 
   2  13  15      104.21      136.26     29.08 o 
   3  13  15      229.19      199.76     34.48 o 
   4  13  15      884.35      871.48     50.54 o 
   5  13  15      111.56       71.93     37.19 o 
  -4  14  15      109.84      158.00     27.26 o 
  -3  14  15      707.89      670.67     44.87 o 
  -2  14  15       39.27       55.56     23.03 o 
  -1  14  15      549.76      551.69     41.82 o 
   0  14  15      197.43      215.20     29.26 o 
   1  14  15      526.80      644.32     52.81 o 
   2  14  15       20.87       37.31     26.51 o 
   3  14  15      654.37      630.60     43.77 o 
   4  14  15      112.10      137.47     25.13 o 
  -3  15  15      360.67      377.53     43.92 o 
  -2  15  15        8.27       37.72     22.46 o 
  -1  15  15       56.84       45.32     22.15 o 
   0  15  15      486.41      520.71     41.86 o 
   1  15  15       75.09       97.71     30.41 o 
   2  15  15       15.09      -30.05     23.00 o 
   3  15  15      302.94      283.81     31.36 o 
  -1  16  15        8.86        9.18     32.31 o 
   0  16  15      227.98      215.16     30.59 o 
   1  16  15        7.97       45.28     26.84 o 
   0   0  16       41.16       97.81     15.74 o 
   1   0  16      511.16      572.86     21.76 o 
   2   0  16      401.98      463.14     20.19 o 
   3   0  16      176.20      189.18     15.41 o 
   4   0  16      280.35      286.58     23.38 o 
   5   0  16     1005.75      940.01     58.49 o 
   6   0  16     4270.32     4033.46    102.55 o 
   7   0  16        0.56       20.93     23.81 o 
   8   0  16       24.28        3.26     19.58 o 
   9   0  16        0.74       22.94     22.08 o 
  -9   1  16      238.39      310.90     33.18 o 
  -8   1  16       66.15       63.76     19.38 o 
  -7   1  16      294.62      298.88     32.28 o 
  -6   1  16      683.23      714.19     40.45 o 
  -5   1  16     1021.95     1163.62     59.74 o 
  -4   1  16      431.48      392.50     24.09 o 
  -3   1  16      761.88      736.24     28.55 o 
  -2   1  16      487.55      507.13     20.48 o 
  -1   1  16      319.81      317.75     16.33 o 
   0   1  16      873.74      887.49     28.22 o 
   1   1  16      438.50      447.04     22.94 o 
   2   1  16      581.06      677.98     24.63 o 
   3   1  16      844.35      809.19     32.81 o 
   4   1  16      480.53      407.95     22.25 o 
   5   1  16      982.05     1030.97     51.16 o 
   6   1  16      825.69      825.40     41.59 o 
   7   1  16      276.89      211.26     31.52 o 
   8   1  16       87.88      115.55     28.74 o 
   9   1  16      226.95      228.18     34.32 o 
  -9   2  16       96.76      154.30     33.31 o 
  -8   2  16      103.72       97.81     21.56 o 
  -7   2  16      509.75      499.39     32.70 o 
  -6   2  16     2343.76     2196.52     62.44 o 
  -5   2  16      294.86      299.33     23.87 o 
  -4   2  16      110.71      102.36     21.12 o 
  -3   2  16      948.49      917.87     29.81 o 
  -2   2  16     2759.51     2668.81     54.08 o 
  -1   2  16       91.28      100.31     13.63 o 
   0   2  16      419.14      420.41     30.40 o 
   1   2  16      140.29      177.09     14.84 o 
   2   2  16     2889.74     2889.70     55.24 o 
   3   2  16     1038.54      990.12     30.64 o 
   4   2  16      161.28      175.27     16.07 o 
   5   2  16      346.55      369.32     29.20 o 
   6   2  16     2312.65     2172.63     67.03 o 
   7   2  16      540.31      592.09     56.28 o 
   8   2  16      115.42       93.52     27.19 o 
   9   2  16      130.91      216.57     35.55 o 
  -9   3  16      442.02      468.92     41.30 o 
  -8   3  16      391.31      417.93     37.57 o 
  -7   3  16      353.34      329.79     33.18 o 
  -6   3  16      500.93      514.19     37.44 o 
  -5   3  16      487.17      522.35     29.69 o 
  -4   3  16     1768.55     1675.02     47.08 o 
  -3   3  16      847.20      869.38     29.26 o 
  -2   3  16     1481.03     1393.43     35.69 o 
  -1   3  16     1251.24     1271.88     36.76 o 
   0   3  16        0.62       12.19      8.61 o 
   1   3  16     1183.71     1201.71     58.49 o 
   2   3  16     1830.33     1733.10     38.79 o 
   3   3  16      820.04      787.07     31.47 o 
   4   3  16     1693.83     1583.97     46.18 o 
   5   3  16      499.12      430.26     32.09 o 
   6   3  16      481.59      454.15     34.48 o 
   7   3  16      343.06      348.49     44.79 o 
   8   3  16      434.76      441.85     44.23 o 
   9   3  16      388.75      457.03     46.49 o 
  -9   4  16      177.13      265.41     39.65 o 
  -8   4  16      909.75      838.86     50.06 o 
  -7   4  16      864.30      959.39     51.30 o 
  -6   4  16      105.75       91.01     21.66 o 
  -5   4  16       94.83      117.10     20.42 o 
  -4   4  16      232.33      240.88     25.00 o 
  -3   4  16     1245.98     1134.34     45.05 o 
  -2   4  16     1834.22     1736.19     55.20 o 
  -1   4  16      617.88      627.46     27.66 o 
   0   4  16      576.79      567.33     26.45 o 
   1   4  16      602.61      655.82     28.35 o 
   2   4  16     1831.15     1702.29     45.95 o 
   3   4  16     1349.61     1345.78     39.99 o 
   4   4  16      192.46      209.57     18.90 o 
   5   4  16      104.64       97.58     17.40 o 
   6   4  16      120.30       76.86     20.94 o 
   7   4  16      940.90     1073.38     53.07 o 
   8   4  16      833.44      710.01     69.29 o 
   9   4  16      219.14      177.47     34.65 o 
  -9   5  16      259.94      306.53     36.03 o 
  -8   5  16      702.81      749.59     48.05 o 
  -7   5  16      222.53      209.19     43.86 o 
  -6   5  16      421.36      354.75     32.22 o 
  -5   5  16       23.47       53.65     18.12 o 
  -4   5  16      430.14      411.56     36.46 o 
  -3   5  16      796.43      743.74     36.83 o 
  -2   5  16      272.80      231.78     19.48 o 
  -1   5  16     1818.37     1730.86     42.21 o 
   0   5  16      118.61      147.23     16.97 o 
   1   5  16     1769.39     1722.30     46.09 o 
   2   5  16      311.79      346.86     19.92 o 
   3   5  16      714.01      704.15     30.92 o 
   4   5  16      513.42      520.25     27.81 o 
   5   5  16       14.97        9.92     14.05 o 
   6   5  16      402.13      287.09     30.24 o 
   7   5  16      185.68      235.85     31.67 o 
   8   5  16      764.74      861.86     50.93 o 
   9   5  16      219.38      193.30     35.65 o 
  -8   6  16      225.53      234.04     30.21 o 
  -7   6  16      497.43      460.79     37.49 o 
  -6   6  16      131.38      161.01     24.43 o 
  -5   6  16       12.85       13.87     15.89 o 
  -4   6  16      576.30      538.97     33.61 o 
  -3   6  16      374.86      416.00     28.36 o 
  -2   6  16      153.17      158.04     19.14 o 
  -1   6  16      161.24      182.81     18.85 o 
   0   6  16     2591.76     2476.44     66.92 o 
   1   6  16      211.86      220.92     18.73 o 
   2   6  16      168.32      177.65     23.01 o 
   3   6  16      358.25      385.03     24.55 o 
   4   6  16      520.05      507.51     28.39 o 
   5   6  16       24.96       25.75     15.34 o 
   6   6  16       85.88      110.40     23.63 o 
   7   6  16      552.85      506.30     39.37 o 
   8   6  16      189.19      240.32     31.97 o 
  -8   7  16      113.83      122.81     32.06 o 
  -7   7  16      164.90      188.51     27.51 o 
  -6   7  16      439.44      453.25     35.58 o 
  -5   7  16      340.75      278.85     27.12 o 
  -4   7  16      202.61      226.87     30.38 o 
  -3   7  16      208.84      208.92     36.54 o 
  -2   7  16      473.54      449.46     28.60 o 
  -1   7  16     1586.69     1500.08     56.93 o 
   0   7  16      689.42      722.23     35.99 o 
   1   7  16     1442.68     1454.04     44.08 o 
   2   7  16      562.74      555.18     38.41 o 
   3   7  16      200.20      206.36     22.63 o 
   4   7  16      246.72      251.11     21.73 o 
   5   7  16      273.77      250.69     24.76 o 
   6   7  16      451.04      510.28     38.66 o 
   7   7  16      149.28      164.35     27.27 o 
   8   7  16      138.00      133.45     27.54 o 
  -8   8  16       60.25       54.68     23.73 o 
  -7   8  16       21.17       24.75     24.00 o 
  -6   8  16      333.58      327.63     40.30 o 
  -5   8  16      643.25      633.04     67.63 o 
  -4   8  16      452.39      456.94     40.73 o 
  -3   8  16      169.78      191.31     24.62 o 
  -2   8  16      281.93      253.55     23.20 o 
  -1   8  16     1141.29     1119.72     56.63 o 
   0   8  16     1229.10     1193.77     54.77 o 
   1   8  16     1183.35     1235.36     49.95 o 
   2   8  16      254.10      250.81     29.27 o 
   3   8  16      170.43      176.53     25.71 o 
   4   8  16      468.05      472.52     31.46 o 
   5   8  16      638.22      641.82     33.54 o 
   6   8  16      252.44      260.67     26.64 o 
   7   8  16       17.88       15.23     22.15 o 
   8   8  16       63.65       64.88     26.01 o 
  -7   9  16      129.00      147.76     32.39 o 
  -6   9  16      111.67       79.06     27.51 o 
  -5   9  16      748.20      682.33     50.96 o 
  -4   9  16      289.25      305.76     30.46 o 
  -3   9  16      820.59      761.31     43.47 o 
  -2   9  16     1467.10     1405.78     49.00 o 
  -1   9  16     1766.51     1764.63     53.42 o 
   0   9  16     1422.01     1421.37     72.89 o 
   1   9  16     1804.49     1784.82     60.42 o 
   2   9  16     1430.51     1377.45     76.79 o 
   3   9  16      787.18      711.94     38.45 o 
   4   9  16      321.33      308.70     33.09 o 
   5   9  16      745.20      717.79     39.52 o 
   6   9  16      127.12      118.81     21.91 o 
   7   9  16      133.09      131.62     28.32 o 
  -7  10  16      111.05      183.24     34.86 o 
  -6  10  16      311.75      330.80     34.34 o 
  -5  10  16      254.47      266.41     32.47 o 
  -4  10  16      868.29      831.06     71.44 o 
  -3  10  16      277.55      296.30     30.07 o 
  -2  10  16      197.59      207.20     22.73 o 
  -1  10  16     1098.66     1051.08     43.35 o 
   0  10  16     2164.10     2118.90     67.74 o 
   1  10  16     1032.25     1019.85     48.40 o 
   2  10  16      177.81      190.74     38.28 o 
   3  10  16      221.84      214.27     24.53 o 
   4  10  16      864.69      836.03     58.78 o 
   5  10  16      294.66      307.06     29.11 o 
   6  10  16      258.78      243.57     30.89 o 
   7  10  16      108.14      120.36     35.23 o 
  -6  11  16      128.76      110.03     26.81 o 
  -5  11  16       37.49       42.66     22.98 o 
  -4  11  16       62.87       64.25     21.92 o 
  -3  11  16      317.44      277.60     41.70 o 
  -2  11  16      849.15      821.52     40.72 o 
  -1  11  16     1344.50     1330.43     58.21 o 
   0  11  16     1346.37     1324.03     57.51 o 
   1  11  16     1449.43     1353.82     57.00 o 
   2  11  16      783.01      823.52     69.84 o 
   3  11  16      254.81      225.37     26.13 o 
   4  11  16       37.37       16.88     17.92 o 
   5  11  16       55.45       87.90     26.12 o 
   6  11  16      111.59      130.88     27.12 o 
  -6  12  16      130.67      155.40     31.43 o 
  -5  12  16        7.23      -20.31     19.06 o 
  -4  12  16       33.62       59.10     30.93 o 
  -3  12  16       96.02      103.21     24.12 o 
  -2  12  16      215.95      167.47     26.03 o 
  -1  12  16      445.06      418.86     35.63 o 
   0  12  16      442.36      388.75     34.47 o 
   1  12  16      365.57      349.52     32.34 o 
   2  12  16      200.59      212.30     45.41 o 
   3  12  16       59.27       66.53     20.51 o 
   4  12  16       34.67       32.94     21.32 o 
   5  12  16        9.28       -1.88     18.91 o 
   6  12  16      121.04      110.63     29.43 o 
  -5  13  16      142.97      160.17     29.32 o 
  -4  13  16      121.88       76.38     25.04 o 
  -3  13  16      160.18      147.65     26.23 o 
  -2  13  16      341.29      337.57     34.00 o 
  -1  13  16      130.96      170.16     27.23 o 
   0  13  16       36.27       52.11     22.29 o 
   1  13  16      149.36      165.01     30.61 o 
   2  13  16      294.46      333.92     41.15 o 
   3  13  16      121.13       96.45     23.35 o 
   4  13  16       83.12      104.47     23.71 o 
   5  13  16      132.69      181.60     27.06 o 
  -4  14  16      105.95      130.66     34.72 o 
  -3  14  16      156.49      222.26     36.08 o 
  -2  14  16       86.68      120.76     28.79 o 
  -1  14  16      211.72      247.19     30.85 o 
   0  14  16      112.40      112.22     27.90 o 
   1  14  16      189.74      245.76     36.30 o 
   2  14  16       62.47       80.19     27.69 o 
   3  14  16      111.11       95.52     26.55 o 
   4  14  16      107.43      153.08     35.30 o 
  -2  15  16      198.18      253.95     40.97 o 
  -1  15  16      142.43       78.09     30.55 o 
   0  15  16       35.68       58.80     28.47 o 
   1  15  16      117.20      138.59     32.29 o 
   2  15  16      177.49      214.89     36.01 o 
   1   0  17       16.40       15.32      8.72 o 
   2   0  17      804.65      859.35     27.48 o 
   3   0  17     2239.59     2200.23     49.70 o 
   4   0  17     1195.90     1184.91     41.16 o 
   5   0  17      190.32      196.69     21.28 o 
   6   0  17     1446.86     1391.30     56.70 o 
   7   0  17     2884.84     2695.21     81.31 o 
   8   0  17      741.98      729.84     46.36 o 
   9   0  17       38.10       59.41     37.29 o 
  -9   1  17       34.29        1.47     33.08 o 
  -8   1  17      473.04      473.47     34.27 o 
  -7   1  17     1029.55      998.85     57.55 o 
  -6   1  17     1529.92     1490.31     58.17 o 
  -5   1  17      453.57      465.58     52.76 o 
  -4   1  17     2090.90     1979.31     64.61 o 
  -3   1  17      124.93      140.99     14.07 o 
  -2   1  17      705.47      738.47     30.47 o 
  -1   1  17      204.33      200.72     13.81 o 
   0   1  17      337.99      398.17     26.85 o 
   1   1  17      144.62      153.86     14.59 o 
   2   1  17      543.01      534.78     22.91 o 
   3   1  17      169.93      156.13     14.58 o 
   4   1  17     2072.06     1974.62     70.47 o 
   5   1  17      483.07      556.80     31.44 o 
   6   1  17     1558.94     1531.32     68.38 o 
   7   1  17      985.78     1072.62     60.49 o 
   8   1  17      468.60      472.11     44.76 o 
   9   1  17       52.23       51.30     23.35 o 
  -9   2  17       31.01       47.93     27.05 o 
  -8   2  17      463.86      487.07     41.46 o 
  -7   2  17     1508.14     1533.27     65.06 o 
  -6   2  17      351.24      400.12     28.79 o 
  -5   2  17      497.75      514.32     30.58 o 
  -4   2  17      270.69      301.26     24.81 o 
  -3   2  17      404.63      489.18     22.40 o 
  -2   2  17      235.74      272.73     17.64 o 
  -1   2  17      230.95      252.40     15.18 o 
   0   2  17      102.93      139.52     14.48 o 
   1   2  17      198.02      218.53     16.54 o 
   2   2  17      299.41      310.13     26.71 o 
   3   2  17      299.85      353.39     20.09 o 
   4   2  17      270.36      311.56     22.94 o 
   5   2  17      445.50      486.64     33.62 o 
   6   2  17      258.27      290.07     28.92 o 
   7   2  17     1548.06     1476.92     71.29 o 
   8   2  17      455.32      498.96     46.20 o 
   9   2  17       16.63       29.87     25.76 o 
  -9   3  17       66.50       91.53     25.89 o 
  -8   3  17      575.20      575.95     47.03 o 
  -7   3  17      552.99      535.59     40.42 o 
  -6   3  17      363.76      389.76     33.81 o 
  -5   3  17       22.98       58.29     20.35 o 
  -4   3  17      330.33      294.91     26.96 o 
  -3   3  17      133.69      130.18     14.36 o 
  -2   3  17      505.60      546.45     26.25 o 
  -1   3  17      114.49      158.15     15.07 o 
   0   3  17      631.09      657.59     28.61 o 
   1   3  17      196.38      261.50     18.02 o 
   2   3  17      427.31      419.07     22.82 o 
   3   3  17      166.64      175.24     17.06 o 
   4   3  17      283.14      285.14     22.81 o 
   5   3  17       24.97       45.36     28.87 o 
   6   3  17      403.54      386.43     32.78 o 
   7   3  17      531.47      554.48     39.95 o 
   8   3  17      563.15      636.40     52.91 o 
   9   3  17       76.75       93.21     33.55 o 
  -9   4  17       58.35       70.28     28.71 o 
  -8   4  17       83.57       68.88     23.37 o 
  -7   4  17      351.02      374.65     34.90 o 
  -6   4  17      816.76      746.52     44.80 o 
  -5   4  17      504.40      422.39     32.88 o 
  -4   4  17       43.74       76.67     18.04 o 
  -3   4  17      559.56      562.13     33.27 o 
  -2   4  17      333.85      326.22     21.76 o 
  -1   4  17     1211.43     1219.95     38.84 o 
   0   4  17      259.51      305.43     18.49 o 
   1   4  17      986.71     1026.60     36.37 o 
   2   4  17      376.67      425.08     25.37 o 
   3   4  17      588.34      597.79     31.39 o 
   4   4  17       24.18       44.36     14.40 o 
   5   4  17      555.87      490.60     40.51 o 
   6   4  17      764.44      736.83     43.54 o 
   7   4  17      391.50      445.78     36.93 o 
   8   4  17       83.32      136.43     30.75 o 
   9   4  17       44.61       62.80     28.66 o 
  -8   5  17       48.96       73.25     23.80 o 
  -7   5  17      307.35      356.98     34.39 o 
  -6   5  17      236.37      264.40     28.70 o 
  -5   5  17      125.44      139.81     23.16 o 
  -4   5  17      868.54      868.28     42.77 o 
  -3   5  17      313.45      317.17     25.51 o 
  -2   5  17     2052.61     1948.21     61.28 o 
  -1   5  17     1694.95     1705.39     63.93 o 
   0   5  17       76.25      120.63     16.14 o 
   1   5  17     1800.98     1916.34     50.55 o 
   2   5  17     1997.04     1965.69     49.19 o 
   3   5  17      293.83      308.37     22.31 o 
   4   5  17      841.93      803.10     34.35 o 
   5   5  17      140.50      168.87     20.76 o 
   6   5  17      285.26      347.65     33.11 o 
   7   5  17      253.82      249.16     30.48 o 
   8   5  17       35.37        8.12     22.00 o 
  -8   6  17       62.44       83.92     25.21 o 
  -7   6  17       38.75       40.66     21.30 o 
  -6   6  17      121.25       94.72     21.80 o 
  -5   6  17      178.92      191.36     28.14 o 
  -4   6  17     1133.03     1080.11     60.91 o 
  -3   6  17     1490.47     1332.78     61.87 o 
  -2   6  17     2975.25     2808.53     69.94 o 
  -1   6  17     3817.95     3665.30     92.92 o 
   0   6  17     1447.82     1411.98     51.39 o 
   1   6  17     3616.10     3518.09     77.96 o 
   2   6  17     2998.49     3066.10    110.21 o 
   3   6  17     1569.19     1528.93     61.84 o 
   4   6  17     1145.02     1089.61     40.18 o 
   5   6  17      193.76      194.57     27.32 o 
   6   6  17      105.67       81.84     23.15 o 
   7   6  17       55.01       59.45     27.91 o 
   8   6  17       71.69      106.53     27.06 o 
  -8   7  17      111.80      171.87     28.18 o 
  -7   7  17       52.80       90.67     24.53 o 
  -6   7  17       94.69       94.58     27.16 o 
  -5   7  17      274.42      271.00     34.44 o 
  -4   7  17      616.44      590.29     53.35 o 
  -3   7  17     1132.35     1156.86     68.68 o 
  -2   7  17     1974.20     1886.32     59.31 o 
  -1   7  17      587.99      578.79     31.93 o 
   0   7  17       30.33       37.94     14.23 o 
   1   7  17      605.00      616.56     36.61 o 
   2   7  17     1977.35     1921.77     92.85 o 
   3   7  17     1218.74     1156.55     45.56 o 
   4   7  17      640.56      598.78     32.03 o 
   5   7  17      252.15      249.50     25.33 o 
   6   7  17      130.47      118.11     26.08 o 
   7   7  17       79.10       75.38     25.04 o 
   8   7  17       74.04       51.88     25.73 o 
  -7   8  17       22.74       75.92     28.63 o 
  -6   8  17       36.04       27.46     35.15 o 
  -5   8  17      115.65      132.34     30.74 o 
  -4   8  17      992.21      888.92     55.58 o 
  -3   8  17     1387.43     1266.50     72.89 o 
  -2   8  17     1308.47     1165.65     45.68 o 
  -1   8  17      562.65      617.28     33.57 o 
   0   8  17       18.34       12.36     14.00 o 
   1   8  17      618.59      636.48     37.71 o 
   2   8  17     1332.03     1217.34     61.84 o 
   3   8  17     1458.36     1378.76     74.38 o 
   4   8  17     1106.64     1025.32     45.39 o 
   5   8  17      106.93       92.88     21.32 o 
   6   8  17       51.58       33.11     21.93 o 
   7   8  17       14.07       11.41     22.99 o 
  -7   9  17        5.95        9.12     23.68 o 
  -6   9  17       21.42       19.81     25.33 o 
  -5   9  17       44.47       42.23     23.76 o 
  -4   9  17      185.47      187.32     26.73 o 
  -3   9  17      225.61      247.09     36.80 o 
  -2   9  17      802.26      792.30     38.92 o 
  -1   9  17      396.81      434.39     29.38 o 
   0   9  17        0.36       11.78     17.77 o 
   1   9  17      402.54      361.42     33.93 o 
   2   9  17      854.86      937.39     57.01 o 
   3   9  17      292.35      349.77     29.65 o 
   4   9  17      151.46      163.64     23.73 o 
   5   9  17       35.34       66.14     20.25 o 
   6   9  17       13.97        6.33     21.67 o 
   7   9  17        2.51       13.55     33.44 o 
  -6  10  17      107.06      110.12     25.06 o 
  -5  10  17      243.78      263.43     31.34 o 
  -4  10  17      457.98      479.20     37.25 o 
  -3  10  17      138.43      131.16     23.72 o 
  -2  10  17      499.28      568.77     34.19 o 
  -1  10  17      173.51      193.06     35.64 o 
   0  10  17        1.86       -8.00     18.05 o 
   1  10  17      229.01      212.81     26.96 o 
   2  10  17      502.29      535.09     44.86 o 
   3  10  17      177.04      182.76     43.83 o 
   4  10  17      409.75      439.39     36.22 o 
   5  10  17      207.36      235.08     36.64 o 
   6  10  17      136.66      166.91     30.07 o 
  -6  11  17      459.13      510.46     42.63 o 
  -5  11  17      337.48      350.32     34.79 o 
  -4  11  17      187.91      193.26     27.85 o 
  -3  11  17      169.22      165.17     25.90 o 
  -2  11  17      294.46      266.48     26.29 o 
  -1  11  17      171.15      199.61     28.07 o 
   0  11  17      320.04      311.23     30.75 o 
   1  11  17      104.68      166.30     25.21 o 
   2  11  17      330.92      319.18     38.78 o 
   3  11  17      136.79      171.07     24.18 o 
   4  11  17      197.36      186.66     25.83 o 
   5  11  17      336.13      346.39     52.92 o 
   6  11  17      390.26      436.24     46.83 o 
  -5  12  17      111.07       99.48     24.83 o 
  -4  12  17      312.74      317.45     33.54 o 
  -3  12  17       60.04       91.41     29.75 o 
  -2  12  17      104.10      121.84     25.24 o 
  -1  12  17      740.40      713.66     45.88 o 
   0  12  17      491.69      506.19     38.51 o 
   1  12  17      829.87      736.85     66.18 o 
   2  12  17       87.16       69.91     27.67 o 
   3  12  17       59.78       65.34     21.15 o 
   4  12  17      287.47      286.73     29.97 o 
   5  12  17       76.18       97.69     25.71 o 
  -4  13  17      259.78      227.10     30.40 o 
  -3  13  17      347.88      394.81     45.30 o 
  -2  13  17       11.99       24.02     21.29 o 
  -1  13  17      189.49      163.79     28.35 o 
   0  13  17      533.17      559.21     42.15 o 
   1  13  17      156.73      172.38     32.83 o 
   2  13  17       19.59       33.30     27.40 o 
   3  13  17      372.12      398.82     34.85 o 
   4  13  17      231.78      270.98     30.73 o 
  -3  14  17      180.06      155.77     34.71 o 
  -2  14  17        1.25        1.31     22.49 o 
  -1  14  17      247.65      220.96     45.94 o 
   0  14  17      192.89      157.94     30.95 o 
   1  14  17      263.50      256.48     38.24 o 
   2  14  17        1.37       11.21     38.08 o 
   3  14  17      139.74      181.20     26.58 o 
   0  15  17      210.93      194.27     36.48 o 
   0   0  18        1.94       11.03     12.29 o 
   1   0  18      114.14      148.07     13.79 o 
   2   0  18        1.13       41.50     10.19 o 
   3   0  18      676.71      674.08     27.84 o 
   4   0  18     1216.61     1314.74     44.78 o 
   5   0  18     2447.84     2209.10     68.10 o 
   6   0  18       25.44       74.25     20.77 o 
   7   0  18        1.29      -14.32     21.47 o 
   8   0  18       24.20       -5.35     20.16 o 
  -8   1  18       71.55      119.76     26.86 o 
  -7   1  18      398.71      351.90     31.03 o 
  -6   1  18      923.41      904.55     66.95 o 
  -5   1  18      466.04      559.30     48.75 o 
  -4   1  18      104.97      133.58     17.46 o 
  -3   1  18      693.30      734.08     28.37 o 
  -2   1  18      394.18      426.96     20.25 o 
  -1   1  18       94.04       85.10     12.27 o 
   0   1  18      347.88      346.69     19.68 o 
   1   1  18       55.73       55.74     12.68 o 
   2   1  18      377.97      412.97     21.09 o 
   3   1  18      679.50      699.81     36.67 o 
   4   1  18       79.86       90.71     17.45 o 
   5   1  18      462.48      494.86     30.81 o 
   6   1  18      910.69      814.17     60.44 o 
   7   1  18      355.91      344.55     39.24 o 
   8   1  18       82.24       74.35     43.76 o 
  -8   2  18       84.21      131.36     27.59 o 
  -7   2  18      168.15      201.78     32.19 o 
  -6   2  18      925.42     1027.62     52.71 o 
  -5   2  18      555.26      500.26     30.13 o 
  -4   2  18      676.91      713.75     37.11 o 
  -3   2  18      341.50      402.95     24.47 o 
  -2   2  18      907.69      897.09     30.22 o 
  -1   2  18      121.57      107.22     11.88 o 
   0   2  18       51.27       70.54     11.37 o 
   1   2  18      165.69      135.42     18.73 o 
   2   2  18      839.14      798.60     28.76 o 
   3   2  18      288.68      314.75     20.07 o 
   4   2  18      732.48      641.85     37.59 o 
   5   2  18      506.79      402.57     32.31 o 
   6   2  18      859.07      891.80     46.39 o 
   7   2  18      191.95      190.58     31.71 o 
   8   2  18       87.68       68.88     27.93 o 
  -8   3  18      163.55      205.91     29.64 o 
  -7   3  18      753.94      751.91     47.87 o 
  -6   3  18     1224.72     1298.77     58.87 o 
  -5   3  18       36.60       40.69     19.58 o 
  -4   3  18       21.43       11.06     14.93 o 
  -3   3  18     2545.96     2314.89     76.26 o 
  -2   3  18      259.76      289.29     20.41 o 
  -1   3  18     1305.14     1314.50     39.02 o 
   0   3  18      263.41      293.72     18.77 o 
   1   3  18     1192.87     1166.79     36.02 o 
   2   3  18      245.88      242.39     17.79 o 
   3   3  18     2504.07     2335.06     75.90 o 
   4   3  18       38.75       35.91     15.29 o 
   5   3  18       38.84       27.04     17.47 o 
   6   3  18     1124.47     1059.79     51.55 o 
   7   3  18      710.24      796.52    100.93 o 
   8   3  18      200.71      256.79     37.75 o 
  -8   4  18      710.31      718.72     61.58 o 
  -7   4  18      231.54      246.72     30.64 o 
  -6   4  18       76.35       80.22     22.24 o 
  -5   4  18      232.08      215.25     26.46 o 
  -4   4  18      254.66      233.68     25.05 o 
  -3   4  18      371.90      319.53     26.97 o 
  -2   4  18     1669.64     1750.54     58.42 o 
  -1   4  18      786.59      770.94     30.26 o 
   0   4  18       15.48       38.19     13.11 o 
   1   4  18      847.10      756.70     33.84 o 
   2   4  18     1558.88     1503.40     39.32 o 
   3   4  18      403.35      344.81     23.93 o 
   4   4  18      228.43      224.95     20.27 o 
   5   4  18      244.88      262.46     28.38 o 
   6   4  18       78.45       90.97     23.53 o 
   7   4  18      269.42      269.15     37.69 o 
   8   4  18      664.16      667.39     95.76 o 
  -8   5  18      454.86      578.45     43.96 o 
  -7   5  18      465.10      482.04     40.39 o 
  -6   5  18       47.11       48.47     20.85 o 
  -5   5  18       16.97       30.73     21.65 o 
  -4   5  18      102.47      114.87     20.48 o 
  -3   5  18      498.45      525.21     34.88 o 
  -2   5  18      565.42      576.31     41.04 o 
  -1   5  18     1285.58     1232.00     48.85 o 
   0   5  18      777.25      746.75     36.15 o 
   1   5  18     1183.56     1113.87     39.94 o 
   2   5  18      479.73      500.89     28.94 o 
   3   5  18      539.25      521.97     28.96 o 
   4   5  18      119.01       92.79     16.65 o 
   5   5  18       10.75       14.79     19.19 o 
   6   5  18       33.02       32.17     24.94 o 
   7   5  18      426.28      421.41     37.46 o 
   8   5  18      519.13      596.12     52.90 o 
  -8   6  18      137.33      204.91     31.03 o 
  -7   6  18      538.89      578.49     43.54 o 
  -6   6  18        6.36       -2.74     19.14 o 
  -5   6  18       42.31       72.87     24.97 o 
  -4   6  18      428.98      449.82     40.22 o 
  -3   6  18      452.27      513.27     40.96 o 
  -2   6  18       96.25       65.12     16.38 o 
  -1   6  18     1471.67     1562.84     56.07 o 
   0   6  18      664.79      650.61     33.12 o 
   1   6  18     1533.12     1573.79     47.93 o 
   2   6  18       49.96       77.94     23.27 o 
   3   6  18      439.43      418.24     26.75 o 
   4   6  18      422.45      448.19     30.00 o 
   5   6  18       75.36       90.39     22.40 o 
   6   6  18        3.29        9.22     22.93 o 
   7   6  18      563.88      562.02     43.57 o 
   8   6  18      117.79       90.81     27.45 o 
  -7   7  18      189.41      208.07     34.18 o 
  -6   7  18       56.32       86.43     28.62 o 
  -5   7  18      293.61      343.94     45.06 o 
  -4   7  18      267.37      310.60     50.69 o 
  -3   7  18      113.97      103.12     33.05 o 
  -2   7  18       50.55       60.67     16.53 o 
  -1   7  18     1633.69     1691.15     52.94 o 
   0   7  18     1353.73     1369.93     46.42 o 
   1   7  18     1526.67     1480.87     55.04 o 
   2   7  18       57.68       83.90     42.68 o 
   3   7  18       90.74       79.43     25.17 o 
   4   7  18      319.52      400.79     28.04 o 
   5   7  18      243.73      255.83     26.18 o 
   6   7  18       60.79       70.36     25.93 o 
   7   7  18      161.67      179.63     30.37 o 
  -7   8  18       39.22      112.92     30.82 o 
  -6   8  18      228.42      205.05     34.91 o 
  -5   8  18      395.98      301.48     39.06 o 
  -4   8  18      152.97      158.31     29.48 o 
  -3   8  18       43.38       52.42     19.38 o 
  -2   8  18      302.34      302.97     26.41 o 
  -1   8  18     1717.80     1711.24     54.03 o 
   0   8  18      645.05      624.08     40.89 o 
   1   8  18     1722.41     1870.12     86.12 o 
   2   8  18      317.26      299.17     34.23 o 
   3   8  18       54.34       63.52     18.42 o 
   4   8  18      115.65      148.99     22.54 o 
   5   8  18      455.49      478.45     35.22 o 
   6   8  18      203.14      223.45     30.91 o 
   7   8  18       31.70       25.98     24.79 o 
  -6   9  18       25.60        7.99     24.90 o 
  -5   9  18      593.64      615.77     44.34 o 
  -4   9  18      698.16      724.40     53.56 o 
  -3   9  18       85.34      131.10     22.89 o 
  -2   9  18      338.61      315.74     26.60 o 
  -1   9  18      524.12      484.00     33.21 o 
   0   9  18     3120.73     3054.14     86.37 o 
   1   9  18      584.08      584.04     53.78 o 
   2   9  18      296.76      282.82     35.65 o 
   3   9  18      108.07      128.61     21.79 o 
   4   9  18      665.89      635.48     45.33 o 
   5   9  18      542.35      519.00     39.51 o 
   6   9  18       18.08       41.39     24.93 o 
  -6  10  18      279.64      318.70     47.47 o 
  -5  10  18      119.64      142.62     27.30 o 
  -4  10  18       64.96      103.62     22.45 o 
  -3  10  18      417.57      445.44     36.48 o 
  -2  10  18      186.59      105.30     20.38 o 
  -1  10  18      809.49      798.63     51.25 o 
   0  10  18      241.11      272.33     33.20 o 
   1  10  18      821.50      799.51     45.16 o 
   2  10  18      188.69      260.38     34.63 o 
   3  10  18      444.82      475.28     34.56 o 
   4  10  18       51.70       51.99     23.53 o 
   5  10  18      137.81      102.47     30.86 o 
   6  10  18      235.60      206.75     38.29 o 
  -5  11  18       16.78       28.39     22.10 o 
  -4  11  18       25.69       14.66     37.04 o 
  -3  11  18      186.80      156.65     25.44 o 
  -2  11  18       68.01       98.27     24.19 o 
  -1  11  18      139.68      169.53     26.99 o 
   0  11  18     1436.00     1454.45     62.37 o 
   1  11  18      168.16      183.18     33.50 o 
   2  11  18       88.23      105.36     29.59 o 
   3  11  18      243.11      241.25     27.44 o 
   4  11  18       34.70       68.58     21.19 o 
   5  11  18       23.79       53.10     20.74 o 
  -4  12  18       43.54       26.03     21.34 o 
  -3  12  18      224.93      203.04     44.98 o 
  -2  12  18      570.07      609.25     44.66 o 
  -1  12  18      250.05      210.43     32.51 o 
   0  12  18       35.72       64.36     24.14 o 
   1  12  18      249.08      273.65     38.55 o 
   2  12  18      610.90      574.89     99.53 o 
   3  12  18      276.68      298.37     30.65 o 
   4  12  18       61.09       90.43     22.60 o 
  -3  13  18       74.24       89.45     29.44 o 
  -2  13  18       97.20      119.86     26.81 o 
  -1  13  18      159.42      182.99     29.25 o 
   0  13  18       45.82       59.91     23.19 o 
   1  13  18      193.25      245.01     36.92 o 
   2  13  18      116.79       92.01     47.58 o 
   3  13  18      106.37      106.05     25.07 o 
  -1  14  18       10.05       14.12     23.13 o 
   0  14  18       17.79        9.76     26.11 o 
   1  14  18        2.87       76.78     42.79 o 
   1   0  19        3.07       18.16      9.56 o 
   2   0  19      139.23      151.30     17.90 o 
   3   0  19     5044.67     4771.99    134.11 o 
   4   0  19      175.30      193.12     20.96 o 
   5   0  19      141.90      167.31     24.04 o 
   6   0  19       95.40      127.57     27.82 o 
   7   0  19      873.71      840.94     55.60 o 
   8   0  19      113.36      150.49     27.82 o 
  -8   1  19      364.63      453.36     46.84 o 
  -7   1  19      122.45      101.10     25.26 o 
  -6   1  19      666.32      695.26     48.27 o 
  -5   1  19      690.98      593.31     50.68 o 
  -4   1  19     1563.30     1569.95     84.84 o 
  -3   1  19      183.36      203.08     20.07 o 
  -2   1  19     1336.97     1318.64     49.59 o 
  -1   1  19       19.80       24.34     12.17 o 
   0   1  19      110.03      131.28     13.65 o 
   1   1  19        7.69       26.28     10.62 o 
   2   1  19     1318.98     1350.36     36.64 o 
   3   1  19      188.48      227.12     19.17 o 
   4   1  19     1614.64     1566.22     50.59 o 
   5   1  19      638.98      620.03     34.72 o 
   6   1  19      701.50      762.85     52.26 o 
   7   1  19      132.32      160.49     31.06 o 
   8   1  19      395.90      403.22     43.70 o 
  -8   2  19       77.66       97.21     27.02 o 
  -7   2  19      488.44      606.61     44.50 o 
  -6   2  19      186.97      173.71     27.36 o 
  -5   2  19       71.87       73.71     21.05 o 
  -4   2  19      192.43      213.99     29.38 o 
  -3   2  19     1062.93     1104.44     39.27 o 
  -2   2  19      282.30      331.05     21.16 o 
  -1   2  19      447.92      474.85     26.28 o 
   0   2  19      182.49      204.95     15.69 o 
   1   2  19      370.85      387.83     33.72 o 
   2   2  19      331.36      336.14     20.31 o 
   3   2  19     1161.89     1140.76     35.23 o 
   4   2  19      132.22      154.37     31.67 o 
   5   2  19       55.85       98.52     21.52 o 
   6   2  19      148.41       81.42     51.39 o 
   7   2  19      524.64      611.18     56.67 o 
   8   2  19       77.71      130.47     45.42 o 
  -8   3  19      394.53      399.51     43.73 o 
  -7   3  19      451.10      448.31     39.42 o 
  -6   3  19       27.54       85.00     22.13 o 
  -5   3  19      468.82      475.04     36.09 o 
  -4   3  19      119.19       96.96     20.07 o 
  -3   3  19       36.90       26.69     18.28 o 
  -2   3  19       63.25       28.07     13.83 o 
  -1   3  19      614.41      622.65     30.73 o 
   0   3  19      235.80      224.13     16.68 o 
   1   3  19      529.06      563.20     26.83 o 
   2   3  19       39.40       61.22     12.63 o 
   3   3  19       35.08       52.11     14.08 o 
   4   3  19      147.85       95.08     21.75 o 
   5   3  19      336.13      296.50     29.42 o 
   6   3  19       36.70       18.99     20.61 o 
   7   3  19      458.29      400.50     43.68 o 
   8   3  19      379.87      446.11     45.75 o 
  -8   4  19       18.90       87.12     25.11 o 
  -7   4  19      307.26      324.92     54.93 o 
  -6   4  19      695.88      707.45     45.76 o 
  -5   4  19        0.30       -4.13     16.61 o 
  -4   4  19       51.73       46.20     18.67 o 
  -3   4  19      601.33      535.48     44.18 o 
  -2   4  19       60.37       76.74     17.50 o 
  -1   4  19      971.98      970.55     39.92 o 
   0   4  19      793.65      773.12     35.42 o 
   1   4  19      956.64      959.86     37.40 o 
   2   4  19       75.17       75.43     13.83 o 
   3   4  19      615.22      507.69     28.37 o 
   4   4  19       36.75       33.26     14.72 o 
   5   4  19        3.35       -9.19     18.58 o 
   6   4  19      582.21      562.18     41.47 o 
   7   4  19      320.03      255.93     36.62 o 
   8   4  19       18.19       26.99     28.10 o 
  -7   5  19      140.28      156.64     27.19 o 
  -6   5  19       22.87       27.76     21.94 o 
  -5   5  19      533.81      706.34     43.84 o 
  -4   5  19       39.61       57.13     21.55 o 
  -3   5  19      196.65      197.12     44.54 o 
  -2   5  19     1970.42     1954.60     78.11 o 
  -1   5  19      464.79      474.26     29.88 o 
   0   5  19      331.59      329.05     24.67 o 
   1   5  19      439.65      479.74     28.17 o 
   2   5  19     1935.57     1847.57     69.99 o 
   3   5  19      195.58      195.24     20.00 o 
   4   5  19       24.02       37.57     15.28 o 
   5   5  19      443.66      464.38     37.27 o 
   6   5  19       29.61       36.77     22.94 o 
   7   5  19      116.27      136.07     43.78 o 
  -7   6  19       64.34      147.76     33.71 o 
  -6   6  19      307.70      307.89     39.26 o 
  -5   6  19       25.26      -15.59     23.13 o 
  -4   6  19      627.96      600.83     47.24 o 
  -3   6  19      645.61      618.02     45.92 o 
  -2   6  19      228.38      246.06     23.58 o 
  -1   6  19     2116.25     2031.58     57.27 o 
   0   6  19      189.76      191.24     21.02 o 
   1   6  19     2081.19     2047.23     63.63 o 
   2   6  19      257.60      278.75     31.85 o 
   3   6  19      566.26      485.65     29.43 o 
   4   6  19      574.27      561.05     31.43 o 
   5   6  19       21.18       27.13     21.29 o 
   6   6  19      263.60      298.22     33.31 o 
   7   6  19       54.93       75.15     26.39 o 
  -7   7  19       48.27       62.76     29.59 o 
  -6   7  19       58.57      110.62     29.08 o 
  -5   7  19      742.67      688.42     53.84 o 
  -4   7  19      305.00      321.95     56.24 o 
  -3   7  19       91.38      115.23     22.76 o 
  -2   7  19     1653.58     1591.88     54.09 o 
  -1   7  19       97.72      136.88     19.76 o 
   0   7  19        0.65       -0.19     13.83 o 
   1   7  19       97.07      134.85     22.40 o 
   2   7  19     1608.60     1561.05    112.48 o 
   3   7  19       70.72       86.46     19.70 o 
   4   7  19      340.49      358.00     27.02 o 
   5   7  19      727.04      822.89     62.30 o 
   6   7  19       39.77       31.36     23.54 o 
   7   7  19       50.39       24.96     23.60 o 
  -6   8  19       41.10       -6.43     28.60 o 
  -5   8  19       44.04       35.09     24.65 o 
  -4   8  19      484.82      414.85     40.01 o 
  -3   8  19     1038.63     1002.13     50.99 o 
  -2   8  19      105.06      110.61     20.34 o 
  -1   8  19      216.77      198.28     23.03 o 
   0   8  19       57.97       85.94     21.48 o 
   1   8  19      219.16      226.60     26.50 o 
   2   8  19      115.21      104.19     26.61 o 
   3   8  19      942.45      890.59     49.62 o 
   4   8  19      499.73      479.28     38.62 o 
   5   8  19       50.95       75.49     27.84 o 
   6   8  19       37.24       40.16     24.34 o 
  -6   9  19       22.57       -0.74     24.93 o 
  -5   9  19      155.09      196.80     29.30 o 
  -4   9  19      261.89      286.51     32.93 o 
  -3   9  19      303.56      357.31     37.80 o 
  -2   9  19      769.10      745.77     39.73 o 
  -1   9  19      100.03       91.76     27.05 o 
   0   9  19        2.31        0.77     17.84 o 
   1   9  19       77.29       56.60     25.15 o 
   2   9  19      780.85      843.26     56.60 o 
   3   9  19      320.23      335.85     30.75 o 
   4   9  19      272.52      290.64     28.93 o 
   5   9  19      190.59      216.71     31.23 o 
   6   9  19       16.30        9.88     33.55 o 
  -5  10  19      112.48      124.65     30.71 o 
  -4  10  19     1019.42     1031.52     55.66 o 
  -3  10  19      123.49      192.83     28.72 o 
  -2  10  19      383.62      433.45     31.66 o 
  -1  10  19      214.59      205.07     27.73 o 
   0  10  19       82.00       86.28     22.45 o 
   1  10  19      215.98      212.39     33.83 o 
   2  10  19      346.25      356.65     40.02 o 
   3  10  19       94.42       98.07     29.14 o 
   4  10  19     1088.32     1048.36     92.00 o 
   5  10  19      123.25      152.55     26.30 o 
  -5  11  19      327.06      396.47     38.58 o 
  -4  11  19        0.90      -12.29     20.03 o 
  -3  11  19      465.15      403.15     36.18 o 
  -2  11  19      181.31      213.60     29.06 o 
  -1  11  19      196.61      190.36     29.12 o 
   0  11  19        3.29       35.27     21.63 o 
   1  11  19      167.79      181.49     33.14 o 
   2  11  19      162.67      228.14     35.19 o 
   3  11  19      462.11      480.71     36.71 o 
   4  11  19        1.77       39.60     21.39 o 
   5  11  19      387.26      359.02     34.50 o 
  -4  12  19      438.19      412.91     39.32 o 
  -3  12  19       92.63      117.67     45.02 o 
  -2  12  19        2.51      -20.94     20.26 o 
  -1  12  19      130.07      155.11     37.20 o 
   0  12  19     1470.57     1482.87     65.63 o 
   1  12  19      140.31      162.31     33.45 o 
   2  12  19        0.14        4.71     25.12 o 
   3  12  19       96.40      178.09     27.05 o 
   4  12  19      517.97      514.68     39.20 o 
  -2  13  19       34.04       35.64     23.89 o 
  -1  13  19      400.68      437.06     39.57 o 
   0  13  19      153.23       73.64     28.57 o 
   1  13  19      398.56      403.15     63.20 o 
   2  13  19       32.18      -18.40     26.54 o 
   0   0  20      524.76      619.51     39.47 o 
   1   0  20       76.15       84.05     12.83 o 
   2   0  20     1315.85     1316.84     37.44 o 
   3   0  20      188.01      186.37     20.72 o 
   4   0  20      584.67      669.35     34.89 o 
   5   0  20      420.80      416.39     34.16 o 
   6   0  20      580.47      612.31     41.20 o 
   7   0  20       72.60       43.80     31.75 o 
   8   0  20      457.55      446.94     47.88 o 
  -7   1  20      235.42      276.67     33.78 o 
  -6   1  20      268.57      232.52     37.04 o 
  -5   1  20      100.63       91.97     38.18 o 
  -4   1  20      235.12      217.39     24.75 o 
  -3   1  20     1925.86     1827.90     51.87 o 
  -2   1  20       80.94       86.23     14.00 o 
  -1   1  20      433.88      468.52     25.29 o 
   0   1  20      537.26      561.60     33.20 o 
   1   1  20      388.97      383.98     25.37 o 
   2   1  20       90.53      115.68     15.16 o 
   3   1  20     1838.70     1893.13     54.81 o 
   4   1  20      239.42      255.27     24.89 o 
   5   1  20       97.49       70.80     22.77 o 
   6   1  20      260.06      286.24     61.44 o 
   7   1  20      210.62      229.87     55.88 o 
  -7   2  20      174.93      135.52     27.97 o 
  -6   2  20      532.69      526.05     41.17 o 
  -5   2  20      246.64      271.37     33.52 o 
  -4   2  20      451.06      438.91     38.96 o 
  -3   2  20       75.23       47.18     21.57 o 
  -2   2  20     1890.87     1816.24     50.70 o 
  -1   2  20      195.49      218.64     20.20 o 
   0   2  20       64.72      102.61     13.74 o 
   1   2  20      144.27      146.73     18.75 o 
   2   2  20     1732.80     1601.88     41.88 o 
   3   2  20       78.63      114.42     15.21 o 
   4   2  20      364.41      390.78     32.53 o 
   5   2  20      173.71      125.63     28.63 o 
   6   2  20      488.14      490.45     44.54 o 
   7   2  20      146.25      164.61     51.55 o 
  -7   3  20      233.85      260.97     32.90 o 
  -6   3  20      434.05      399.55     36.01 o 
  -5   3  20      131.56      161.12     25.65 o 
  -4   3  20       62.77       33.89     18.01 o 
  -3   3  20     1676.58     1704.00     96.32 o 
  -2   3  20        0.06        5.47     12.91 o 
  -1   3  20      612.20      650.47     51.17 o 
   0   3  20      770.21      709.44     34.22 o 
   1   3  20      561.88      607.56     31.23 o 
   2   3  20        0.33       17.27     11.94 o 
   3   3  20     1577.40     1509.67     45.56 o 
   4   3  20       60.12       62.58     20.97 o 
   5   3  20      144.54      207.66     27.70 o 
   6   3  20      421.62      324.63     39.92 o 
   7   3  20      211.35      176.78     32.74 o 
  -7   4  20      119.53      107.39     26.55 o 
  -6   4  20      256.61      285.25     32.26 o 
  -5   4  20       47.17       69.97     22.26 o 
  -4   4  20      206.43      235.62     26.97 o 
  -3   4  20        0.89       35.88     19.99 o 
  -2   4  20     1532.77     1484.37     64.93 o 
  -1   4  20       49.35       71.62     17.01 o 
   0   4  20        2.46        0.16     14.04 o 
   1   4  20       49.06       83.57     16.54 o 
   2   4  20     1391.29     1383.44     45.71 o 
   3   4  20        1.15        5.19     13.72 o 
   4   4  20      171.17      168.69     26.19 o 
   5   4  20       45.45      -11.25     20.17 o 
   6   4  20      210.94      240.11     31.51 o 
   7   4  20      118.85      131.52     44.42 o 
  -7   5  20      254.35      253.72     32.46 o 
  -6   5  20        3.37       25.84     24.99 o 
  -5   5  20      137.40       94.20     27.37 o 
  -4   5  20       35.65       30.67     25.50 o 
  -3   5  20      642.66      591.56     45.32 o 
  -2   5  20      698.44      690.45     64.80 o 
  -1   5  20      860.20      791.95     45.87 o 
   0   5  20        3.13        2.31     14.00 o 
   1   5  20      867.61      882.69     41.33 o 
   2   5  20      669.82      630.30     38.70 o 
   3   5  20      591.15      616.45     37.90 o 
   4   5  20       32.66       25.71     16.14 o 
   5   5  20      148.70      145.34     39.31 o 
   6   5  20        8.36        6.13     21.54 o 
   7   5  20      237.16      252.60     33.26 o 
  -7   6  20      182.45      279.07     41.80 o 
  -6   6  20      197.82      223.41     42.84 o 
  -5   6  20      138.39      126.93     29.85 o 
  -4   6  20      415.42      470.34     42.97 o 
  -3   6  20      284.03      295.02     34.08 o 
  -2   6  20      440.46      426.69     33.62 o 
  -1   6  20      464.34      484.64     31.51 o 
   0   6  20       66.03       80.55     17.09 o 
   1   6  20      431.02      442.35     33.06 o 
   2   6  20      385.95      422.65     38.80 o 
   3   6  20      281.09      312.20     24.88 o 
   4   6  20      408.87      394.07     28.05 o 
   5   6  20      137.85      133.68     26.31 o 
   6   6  20      169.88      203.65     32.00 o 
   7   6  20      186.95      181.83     37.61 o 
  -6   7  20      230.00      215.65     36.86 o 
  -5   7  20       32.18       27.76     23.48 o 
  -4   7  20      229.79      217.35     32.56 o 
  -3   7  20      393.10      391.78     34.81 o 
  -2   7  20      440.80      396.74     30.23 o 
  -1   7  20      109.14      107.67     19.90 o 
   0   7  20      824.70      823.37     45.85 o 
   1   7  20       94.79       83.08     24.14 o 
   2   7  20      387.19      339.97     46.74 o 
   3   7  20      343.24      350.38     29.55 o 
   4   7  20      223.01      239.86     23.97 o 
   5   7  20       32.79       41.51     29.99 o 
   6   7  20      239.19      127.69     30.31 o 
  -6   8  20       80.96       93.62     30.09 o 
  -5   8  20      477.18      560.00     49.88 o 
  -4   8  20       69.21       97.51     24.04 o 
  -3   8  20       38.29       62.52     20.77 o 
  -2   8  20      281.61      280.31     26.99 o 
  -1   8  20      832.86      804.88     44.39 o 
   0   8  20        0.90       10.92     27.26 o 
   1   8  20      785.50      812.32     55.44 o 
   2   8  20      286.07      346.67     38.48 o 
   3   8  20       51.64       92.62     21.35 o 
   4   8  20       69.20      144.19     24.15 o 
   5   8  20      467.10      554.96     73.61 o 
   6   8  20       85.12       65.67     27.10 o 
  -5   9  20       62.99       50.60     23.86 o 
  -4   9  20      519.01      566.06     42.08 o 
  -3   9  20      623.46      591.87     45.22 o 
  -2   9  20      418.21      406.86     31.28 o 
  -1   9  20      104.80      103.16     24.53 o 
   0   9  20      873.58      869.46     48.58 o 
   1   9  20      104.01       31.37     26.78 o 
   2   9  20      368.10      344.19     39.59 o 
   3   9  20      688.00      698.81     41.86 o 
   4   9  20      478.83      478.81     37.16 o 
   5   9  20       60.95       49.23     24.77 o 
  -5  10  20      165.19      178.05     29.61 o 
  -4  10  20      196.48      260.26     31.23 o 
  -3  10  20       24.83       64.09     22.73 o 
  -2  10  20      391.20      440.77     38.07 o 
  -1  10  20      230.09      223.99     29.75 o 
   0  10  20       14.11       -0.40     21.28 o 
   1  10  20      200.72      184.96     33.92 o 
   2  10  20      433.12      447.82     56.45 o 
   3  10  20       21.05       50.67     21.85 o 
   4  10  20      242.24      274.51     30.42 o 
   5  10  20      151.25      143.66     26.28 o 
  -4  11  20       74.48       58.59     24.84 o 
  -3  11  20      630.71      613.04     43.78 o 
  -2  11  20        4.51       23.98     22.04 o 
  -1  11  20       46.41       42.13     23.39 o 
   0  11  20      330.75      351.58     35.16 o 
   1  11  20       43.91       49.56     27.63 o 
   2  11  20        4.15        7.81     26.69 o 
   3  11  20      755.92      712.70     44.56 o 
   4  11  20       57.80       29.74     23.68 o 
  -2  12  20      376.01      446.57     40.98 o 
  -1  12  20       15.56       12.24     22.07 o 
   0  12  20        2.89       14.03     25.85 o 
   1  12  20       14.47       18.02     26.59 o 
   2  12  20      449.52      451.76     48.28 o 
   1   0  21      818.44      849.15     31.01 o 
   2   0  21      294.47      328.21     21.02 o 
   3   0  21      821.39      778.69     37.43 o 
   4   0  21      101.29       87.02     21.11 o 
   5   0  21      439.86      428.09     35.08 o 
   6   0  21       31.29       37.67     25.22 o 
   7   0  21       67.57       74.58     32.56 o 
  -7   1  21       76.59       69.70     30.63 o 
  -6   1  21       73.63      139.98     26.57 o 
  -5   1  21      352.12      360.07     39.97 o 
  -4   1  21       37.41       11.06     21.77 o 
  -3   1  21      124.46      103.87     20.82 o 
  -2   1  21     1043.61     1030.52     36.25 o 
  -1   1  21       30.02       65.86     12.70 o 
   0   1  21      102.98      104.17     13.96 o 
   1   1  21       30.00       15.14     11.83 o 
   2   1  21     1082.40     1088.90     37.70 o 
   3   1  21      129.80      120.70     30.74 o 
   4   1  21       16.85        7.24     16.53 o 
   5   1  21      339.66      354.58     36.21 o 
   6   1  21       61.87       54.55     30.35 o 
   7   1  21       86.67      177.80     32.22 o 
  -7   2  21       32.26       51.29     25.58 o 
  -6   2  21       94.92      177.91     28.91 o 
  -5   2  21      133.14      204.11     32.06 o 
  -4   2  21      781.30      901.86     52.04 o 
  -3   2  21      266.14      254.20     31.54 o 
  -2   2  21      222.60      284.70     22.84 o 
  -1   2  21     1334.05     1370.37     49.21 o 
   0   2  21       70.71       87.93     16.50 o 
   1   2  21     1321.05     1268.49     42.14 o 
   2   2  21      243.54      264.37     22.71 o 
   3   2  21      280.98      253.33     19.89 o 
   4   2  21      691.34      813.69     44.86 o 
   5   2  21      146.06      180.68     52.87 o 
   6   2  21       84.61       94.56     27.62 o 
   7   2  21       60.04       94.01     30.35 o 
  -7   3  21      135.18      149.88     28.58 o 
  -6   3  21      132.51      152.19     28.24 o 
  -5   3  21     1209.55     1203.74     58.27 o 
  -4   3  21        5.60       18.48     18.87 o 
  -3   3  21      122.11      120.29     25.58 o 
  -2   3  21      683.26      688.60     48.11 o 
  -1   3  21     1578.49     1562.15    107.24 o 
   0   3  21        4.15       51.95     16.33 o 
   1   3  21     1511.21     1386.34     46.45 o 
   2   3  21      697.45      731.91     33.47 o 
   3   3  21       97.57       98.36     20.67 o 
   4   3  21        5.26        0.99     17.99 o 
   5   3  21     1020.70      984.94     51.89 o 
   6   3  21      152.43      105.46     27.98 o 
   7   3  21      131.14      139.64     33.00 o 
  -7   4  21      202.87      211.01     31.70 o 
  -6   4  21      646.60      696.04     49.31 o 
  -5   4  21       49.56       56.03     23.45 o 
  -4   4  21      799.16      808.31     55.69 o 
  -3   4  21       56.81       91.15     23.70 o 
  -2   4  21      276.14      235.72     31.31 o 
  -1   4  21      463.21      556.77     37.68 o 
   0   4  21     1675.12     1620.26     51.35 o 
   1   4  21      434.48      432.19     28.52 o 
   2   4  21      244.55      243.44     22.50 o 
   3   4  21       55.58       55.57     15.69 o 
   4   4  21      651.72      639.55     42.42 o 
   5   4  21       41.26       47.30     21.37 o 
   6   4  21      564.93      572.90     42.90 o 
   7   4  21      214.62      153.68     41.07 o 
  -6   5  21       39.08       68.64     28.83 o 
  -5   5  21      980.92     1022.95     65.60 o 
  -4   5  21       83.19       76.14     25.13 o 
  -3   5  21      242.32      297.21     35.30 o 
  -2   5  21        7.28       23.33     18.14 o 
  -1   5  21     1239.38     1177.37     46.66 o 
   0   5  21       17.22       44.74     16.18 o 
   1   5  21     1188.24     1095.19     49.82 o 
   2   5  21        8.71       14.93     16.87 o 
   3   5  21      216.90      218.15     22.09 o 
   4   5  21       79.76       73.85     26.88 o 
   5   5  21      826.19      774.48     49.08 o 
   6   5  21       45.03       58.76     25.39 o 
  -6   6  21      516.30      711.88     60.68 o 
  -5   6  21       75.76       44.90     25.34 o 
  -4   6  21      467.89      436.66     43.23 o 
  -3   6  21      140.52      151.32     47.22 o 
  -2   6  21      437.56      453.18     36.25 o 
  -1   6  21      106.91      136.99     20.92 o 
   0   6  21      157.74      164.03     26.87 o 
   1   6  21       89.84       89.54     21.59 o 
   2   6  21      412.15      447.06     32.07 o 
   3   6  21      123.25      100.43     21.17 o 
   4   6  21      385.98      418.75     32.29 o 
   5   6  21       78.70       61.01     24.92 o 
   6   6  21      449.85      466.87     41.14 o 
  -6   7  21       70.04       92.81     31.95 o 
  -5   7  21      440.41      411.39     44.65 o 
  -4   7  21      387.68      417.44     43.47 o 
  -3   7  21       15.32        9.30     19.55 o 
  -2   7  21      187.66      216.83     26.63 o 
  -1   7  21      213.29      262.66     26.12 o 
   0   7  21      136.73      155.58     24.85 o 
   1   7  21      173.05      255.67     34.75 o 
   2   7  21      144.95      190.25     32.23 o 
   3   7  21       10.69       15.11     18.96 o 
   4   7  21      419.19      501.91     35.41 o 
   5   7  21      395.69      357.70     37.33 o 
   6   7  21       65.73       88.23     27.86 o 
  -5   8  21      201.03      160.27     33.69 o 
  -4   8  21      255.57      243.70     32.71 o 
  -3   8  21      525.63      496.27     54.52 o 
  -2   8  21      105.75       98.04     20.88 o 
  -1   8  21       97.23      111.41     24.22 o 
   0   8  21        0.83       -7.42     18.96 o 
   1   8  21       59.50       51.37     26.15 o 
   2   8  21      107.76       85.79     47.08 o 
   3   8  21      492.64      456.56     34.98 o 
   4   8  21      249.59      307.75     30.92 o 
   5   8  21      213.97      219.54     50.57 o 
  -4   9  21      317.49      343.20     34.68 o 
  -3   9  21      191.53      242.58     34.72 o 
  -2   9  21      245.16      252.68     27.59 o 
  -1   9  21       86.64       98.79     26.62 o 
   0   9  21       71.27       98.07     23.52 o 
   1   9  21       81.27       76.03     27.92 o 
   2   9  21      211.18      235.83     38.30 o 
   3   9  21      192.10      245.64     35.88 o 
   4   9  21      352.24      372.77     34.19 o 
  -4  10  21      346.51      395.17     38.27 o 
  -3  10  21      102.08      150.65     41.37 o 
  -2  10  21      214.72      234.54     31.08 o 
  -1  10  21       27.73       35.99     29.38 o 
   0  10  21      132.02       99.11     29.98 o 
   1  10  21       47.51       75.99     30.07 o 
   2  10  21      187.44      199.98     35.08 o 
   3  10  21       70.22      102.62     24.12 o 
   4  10  21      392.07      411.21     36.00 o 
  -2  11  21       10.82        7.36     21.29 o 
  -1  11  21      214.57      241.36     33.37 o 
   0  11  21      189.56      192.26     57.73 o 
   1  11  21      204.87      169.26     34.17 o 
   2  11  21       20.80      -21.54     40.04 o 
   0   0  22      169.05      252.76     51.11 o 
   1   0  22     1298.23     1272.58     42.58 o 
   2   0  22      173.19      202.13     18.63 o 
   3   0  22        2.33       28.22     18.43 o 
   4   0  22       27.93       17.54     22.85 o 
   5   0  22      687.23      627.90     83.71 o 
   6   0  22       83.32      119.63     48.23 o 
  -6   1  22       41.32       40.93     23.04 o 
  -5   1  22       18.11       27.20     23.49 o 
  -4   1  22      499.96      512.80     48.07 o 
  -3   1  22      194.61      184.62     28.44 o 
  -2   1  22      216.89      209.26     25.82 o 
  -1   1  22       88.14      126.12     15.76 o 
   0   1  22     2842.17     2624.29    118.09 o 
   1   1  22       77.30      139.55     16.80 o 
   2   1  22      216.96      259.84     20.15 o 
   3   1  22      178.99      152.41     21.28 o 
   4   1  22      503.11      509.44     37.73 o 
   5   1  22        8.44       32.59     23.21 o 
   6   1  22       21.01       28.39     30.61 o 
  -6   2  22      185.61      264.62     53.48 o 
  -5   2  22       25.70       45.87     22.85 o 
  -4   2  22      162.96      177.36     25.84 o 
  -3   2  22      447.60      524.92     62.21 o 
  -2   2  22      565.50      552.97     51.80 o 
  -1   2  22      919.18      936.04     44.88 o 
   0   2  22      601.22      702.18     35.86 o 
   1   2  22      874.54      905.42     34.04 o 
   2   2  22      479.57      512.23     26.79 o 
   3   2  22      420.04      412.05     29.97 o 
   4   2  22      141.05      157.48     26.70 o 
   5   2  22        7.36       17.64     21.89 o 
   6   2  22      203.06      200.45     35.59 o 
  -6   3  22      124.94      176.57     29.67 o 
  -5   3  22      123.30      122.75     27.16 o 
  -4   3  22       67.67       53.24     23.28 o 
  -3   3  22      170.21      179.66     29.85 o 
  -2   3  22      603.71      595.04     69.15 o 
  -1   3  22      352.37      365.36     34.96 o 
   0   3  22     1368.14     1477.65     56.50 o 
   1   3  22      331.29      349.62     30.36 o 
   2   3  22      554.92      562.83     39.83 o 
   3   3  22      108.47      118.08     21.26 o 
   4   3  22       62.72      108.08     24.91 o 
   5   3  22      115.27      125.56     26.52 o 
   6   3  22       99.22       50.75     26.99 o 
  -6   4  22       97.42      156.36     33.29 o 
  -5   4  22      163.21      134.11     32.27 o 
  -4   4  22       36.67       47.03     24.34 o 
  -3   4  22      281.10      258.63     32.97 o 
  -2   4  22      770.66      762.01     99.21 o 
  -1   4  22      309.37      262.31     35.40 o 
   0   4  22      462.19      503.00     40.25 o 
   1   4  22      337.23      302.48     34.32 o 
   2   4  22      702.10      692.75     37.47 o 
   3   4  22      242.51      219.40     22.67 o 
   4   4  22       53.39       73.21     24.26 o 
   5   4  22      169.39      244.96     31.07 o 
   6   4  22       80.90       57.33     28.36 o 
  -6   5  22      259.54      301.98     41.02 o 
  -5   5  22       15.35        6.90     24.59 o 
  -4   5  22       82.30      118.67     28.74 o 
  -3   5  22      371.44      432.20     41.78 o 
  -2   5  22       76.08       89.51     22.69 o 
  -1   5  22      546.95      599.16     35.30 o 
   0   5  22       44.62       33.98     18.06 o 
   1   5  22      460.37      509.04     43.78 o 
   2   5  22       88.08      108.52     20.92 o 
   3   5  22      364.94      381.29     28.20 o 
   4   5  22       97.73      102.91     23.17 o 
   5   5  22       17.55       16.10     23.87 o 
   6   5  22      266.86      276.43     34.95 o 
  -5   6  22      374.43      340.00     56.44 o 
  -4   6  22       53.83       70.41     48.02 o 
  -3   6  22       42.50       51.55     21.60 o 
  -2   6  22      396.56      377.33     33.95 o 
  -1   6  22       15.55       18.49     17.35 o 
   0   6  22       40.02       56.53     21.40 o 
   1   6  22       23.77        9.95     22.55 o 
   2   6  22      352.14      407.85     31.64 o 
   3   6  22       46.87       50.16     19.96 o 
   4   6  22       73.42       58.86     24.55 o 
   5   6  22      361.47      315.11     35.29 o 
  -5   7  22       27.51       28.26     29.45 o 
  -4   7  22       59.95      110.16     27.50 o 
  -3   7  22      117.57      148.83     27.06 o 
  -2   7  22      224.60      190.51     27.40 o 
  -1   7  22        0.30        5.95     20.33 o 
   0   7  22       36.13       52.63     21.09 o 
   1   7  22        1.15       16.99     23.36 o 
   2   7  22      196.22      213.67     25.72 o 
   3   7  22      101.52      120.57     23.13 o 
   4   7  22       79.96       91.20     29.19 o 
   5   7  22       19.84       49.05     26.27 o 
  -4   8  22      270.55      325.96     34.87 o 
  -3   8  22      232.93      247.84     31.48 o 
  -2   8  22      129.07      210.03     28.84 o 
  -1   8  22      114.06      125.32     26.18 o 
   0   8  22       18.65       27.56     21.05 o 
   1   8  22       63.37       69.13     27.80 o 
   2   8  22      116.88      114.48     28.94 o 
   3   8  22      253.51      313.03     30.58 o 
   4   8  22      252.37      208.28     28.29 o 
  -3   9  22      274.13      279.94     33.07 o 
  -2   9  22      402.86      398.67     44.92 o 
  -1   9  22       51.24       93.07     26.70 o 
   0   9  22        7.34       21.18     25.99 o 
   1   9  22       33.78       60.93     27.78 o 
   2   9  22      382.98      429.73     45.75 o 
   3   9  22      298.42      305.31     31.65 o 
  -2  10  22      107.75      127.97     37.89 o 
  -1  10  22       93.21      106.77     26.51 o 
   0  10  22       29.21       21.19     27.36 o 
   1  10  22       77.11       84.15     30.61 o 
   2  10  22      140.64      168.20     35.03 o 
   1   0  23      220.50      239.54     19.84 o 
   2   0  23      168.25      160.63     19.78 o 
   3   0  23      585.91      606.24     47.77 o 
   4   0  23      138.76      200.14     46.58 o 
   5   0  23      105.61      143.67     30.79 o 
   6   0  23       30.72        8.82     24.63 o 
  -6   1  23      105.02       99.97     26.90 o 
  -5   1  23      371.44      471.11     77.64 o 
  -4   1  23      131.84      164.78     30.05 o 
  -3   1  23      419.56      389.57     38.97 o 
  -2   1  23      344.76      340.92     31.45 o 
  -1   1  23      473.42      565.84     29.90 o 
   0   1  23        2.26        5.82     15.82 o 
   1   1  23      466.74      504.25     26.75 o 
   2   1  23      303.36      318.80     23.01 o 
   3   1  23      393.55      417.48     31.47 o 
   4   1  23      150.57      159.92     41.32 o 
   5   1  23      401.57      403.54     77.22 o 
   6   1  23      129.05       93.65     38.60 o 
  -5   2  23       70.53       83.79     24.04 o 
  -4   2  23      458.46      502.60     38.84 o 
  -3   2  23      114.86      140.94     33.38 o 
  -2   2  23      642.24      719.08     62.26 o 
  -1   2  23      514.24      610.57     38.25 o 
   0   2  23      380.16      407.54     44.70 o 
   1   2  23      494.98      525.52     37.27 o 
   2   2  23      611.19      622.43     32.59 o 
   3   2  23      131.10      150.25     22.69 o 
   4   2  23      478.73      600.98     41.16 o 
   5   2  23       87.13      138.85     29.58 o 
  -5   3  23      430.05      438.35     47.01 o 
  -4   3  23       14.99       28.50     29.37 o 
  -3   3  23      225.56      233.22     32.71 o 
  -2   3  23      397.72      410.29     40.45 o 
  -1   3  23      560.39      577.96     39.71 o 
   0   3  23      128.63      172.16     24.77 o 
   1   3  23      602.25      558.70     31.08 o 
   2   3  23      370.72      372.70     26.33 o 
   3   3  23      207.06      236.74     29.45 o 
   4   3  23        6.07       16.07     22.26 o 
   5   3  23      402.92      385.48     42.58 o 
  -5   4  23      203.74      187.19     35.48 o 
  -4   4  23      149.60      151.66     32.37 o 
  -3   4  23      136.65      211.47     32.69 o 
  -2   4  23       19.00       61.13     22.64 o 
  -1   4  23      449.55      503.04     37.60 o 
   0   4  23      752.60      766.99     39.46 o 
   1   4  23      382.64      320.73     41.42 o 
   2   4  23       26.60       12.47     17.82 o 
   3   4  23      140.99      205.12     25.86 o 
   4   4  23      153.09      200.76     28.93 o 
   5   4  23      169.11      221.09     31.13 o 
  -5   5  23      327.37      302.91     65.77 o 
  -4   5  23       41.71       74.01     27.39 o 
  -3   5  23      183.97      212.26     33.52 o 
  -2   5  23      152.85      174.84     26.04 o 
  -1   5  23      150.92      167.85     23.07 o 
   0   5  23      157.46      199.64     27.22 o 
   1   5  23      157.20      196.00     31.19 o 
   2   5  23      132.82      138.52     24.07 o 
   3   5  23      154.07      150.49     21.48 o 
   4   5  23       41.76       69.77     25.82 o 
   5   5  23      275.14      238.36     33.10 o 
  -4   6  23       75.54       95.86     29.84 o 
  -3   6  23       82.77       73.68     23.62 o 
  -2   6  23      105.84       87.22     41.70 o 
  -1   6  23      245.94      223.91     25.93 o 
   0   6  23       60.43       64.30     21.09 o 
   1   6  23      208.21      229.76     56.77 o 
   2   6  23      100.65       73.88     24.89 o 
   3   6  23      117.22      130.47     22.82 o 
   4   6  23       62.93       97.30     23.57 o 
  -4   7  23      160.72      200.04     31.73 o 
  -3   7  23       82.16       94.65     24.70 o 
  -2   7  23       50.85       38.09     21.89 o 
  -1   7  23        1.27       27.01     20.85 o 
   0   7  23      178.88      186.45     28.25 o 
   1   7  23        6.78        6.97     26.64 o 
   2   7  23       26.64       38.77     19.86 o 
   3   7  23       99.14      116.93     24.54 o 
   4   7  23      168.53      157.20     30.18 o 
  -3   8  23      217.13      199.23     33.12 o 
  -2   8  23        4.51        8.77     25.91 o 
  -1   8  23      165.55      182.19     39.69 o 
   0   8  23        4.44        5.99     25.23 o 
   1   8  23      135.64      142.61     32.10 o 
   2   8  23        6.91       19.05     20.51 o 
   3   8  23      269.05      276.74     35.71 o 
  -2   9  23      116.71       87.69     41.53 o 
  -1   9  23       11.56       13.46     40.65 o 
   0   9  23        6.09       53.59     28.82 o 
   1   9  23        5.86       19.57     26.79 o 
   2   9  23      147.99      169.60     27.60 o 
   0   0  24     1295.76     1432.82     99.72 o 
   1   0  24     2251.10     2146.28     60.85 o 
   2   0  24        1.43       25.26     20.49 o 
   3   0  24       23.96       38.00     28.23 o 
   4   0  24      109.16      104.91     27.20 o 
   5   0  24      328.12      466.97     48.13 o 
  -5   1  24        2.32      -20.19     20.40 o 
  -4   1  24      366.00      388.92     41.47 o 
  -3   1  24       25.12       37.70     24.13 o 
  -2   1  24      377.07      404.18     49.55 o 
  -1   1  24      329.70      433.57     34.07 o 
   0   1  24      882.17      962.18     57.27 o 
   1   1  24      288.42      366.45     25.66 o 
   2   1  24      399.49      408.66     28.13 o 
   3   1  24       32.34       33.87     21.80 o 
   4   1  24      380.13      353.05     40.26 o 
   5   1  24       12.48      -16.49     53.61 o 
  -5   2  24       39.77       69.66     43.16 o 
  -4   2  24       30.43       31.42     26.72 o 
  -3   2  24      440.85      445.22     43.18 o 
  -2   2  24       57.99       93.54     40.00 o 
  -1   2  24      738.67      728.49     44.62 o 
   0   2  24     1226.96     1373.13     57.66 o 
   1   2  24      797.23      840.59     88.23 o 
   2   2  24       39.20       88.48     18.47 o 
   3   2  24      454.02      405.86     35.36 o 
   4   2  24       42.52       74.55     27.08 o 
   5   2  24       45.08      112.90     37.83 o 
  -4   3  24      368.55      322.39     68.65 o 
  -3   3  24       53.32       47.56     24.80 o 
  -2   3  24      657.65      654.47     50.88 o 
  -1   3  24      104.05      124.37     25.34 o 
   0   3  24      296.82      274.21     26.43 o 
   1   3  24       75.76      124.87     22.36 o 
   2   3  24      683.82      652.00     37.38 o 
   3   3  24       85.66       87.02     21.80 o 
   4   3  24      415.62      356.54     35.58 o 
  -4   4  24       79.81       73.51     27.94 o 
  -3   4  24      269.21      339.57     38.73 o 
  -2   4  24       53.04       72.92     23.43 o 
  -1   4  24      125.29      148.97     37.85 o 
   0   4  24      268.82      344.52     32.36 o 
   1   4  24      142.89      110.80     21.95 o 
   2   4  24       79.60       79.71     21.22 o 
   3   4  24      283.03      367.68     31.18 o 
   4   4  24       97.56      103.89     27.41 o 
  -4   5  24       64.32       95.60     29.41 o 
  -3   5  24      227.30      243.98     35.77 o 
  -2   5  24      334.25      377.68     36.35 o 
  -1   5  24      233.83      231.20     29.12 o 
   0   5  24       37.76       30.08     21.22 o 
   1   5  24      199.25      201.58     70.56 o 
   2   5  24      352.14      398.36     31.68 o 
   3   5  24      284.35      336.52     35.24 o 
   4   5  24       86.42      138.01     35.03 o 
  -3   6  24      139.98      193.47     29.86 o 
  -2   6  24      110.97       94.91     25.22 o 
  -1   6  24       88.45      124.02     32.07 o 
   0   6  24       24.77       -3.28     23.50 o 
   1   6  24       81.86      109.03     29.05 o 
   2   6  24      132.20      122.38     24.56 o 
   3   6  24      168.66      194.98     38.49 o 
  -2   7  24       45.01       59.59     23.06 o 
  -1   7  24       19.55       35.67     25.50 o 
   0   7  24        1.70       38.54     25.82 o 
   1   7  24       24.19       51.32     27.98 o 
   2   7  24       56.74       36.89     22.03 o 
  -1   8  24       16.91       10.95     23.40 o 
   0   8  24        1.82      -35.25     23.50 o 
   1   8  24       24.15       52.63     28.62 o 
   1   0  25      216.51      282.46     30.93 o 
   2   0  25      948.68      982.56     75.81 o 
   3   0  25      155.21      164.79     30.74 o 
   4   0  25       71.47      123.91     30.05 o 
  -4   1  25      259.51      265.99     50.28 o 
  -3   1  25      477.22      474.57     69.44 o 
  -2   1  25       28.01       62.20     30.40 o 
  -1   1  25      430.97      489.14     43.69 o 
   0   1  25       36.19       68.62     18.96 o 
   1   1  25      426.71      414.11     34.62 o 
   2   1  25       33.10       26.11     19.48 o 
   3   1  25      487.25      479.74     58.32 o 
   4   1  25      268.25      332.09     68.33 o 
  -3   2  25      172.38      246.03     35.81 o 
  -2   2  25      256.41      268.19     47.11 o 
  -1   2  25       52.42      106.28     26.89 o 
   0   2  25      164.39      209.08     88.05 o 
   1   2  25       81.07      107.36     21.52 o 
   2   2  25      280.91      320.69     30.15 o 
   3   2  25      165.22      188.89     30.19 o 
  -3   3  25       42.70       52.43     26.60 o 
  -2   3  25      169.37      245.64     67.06 o 
  -1   3  25      204.01      201.08     28.97 o 
   0   3  25      193.40      218.66     28.20 o 
   1   3  25      237.94      259.48     27.55 o 
   2   3  25      147.94      170.50     30.25 o 
   3   3  25       54.67       45.93     22.00 o 
  -3   4  25      184.59      240.74     35.87 o 
  -2   4  25       23.72       58.16     23.32 o 
  -1   4  25       79.20      113.65     24.21 o 
   0   4  25      448.63      468.90     44.67 o 
   1   4  25       58.55       71.74     28.23 o 
   2   4  25       28.61       49.07     20.96 o 
   3   4  25      198.31      206.75     27.35 o 
  -2   5  25        4.19        5.26     21.82 o 
  -1   5  25       88.09       53.16     27.89 o 
   0   5  25      273.90      287.90     38.64 o 
   1   5  25      114.44      121.66     24.26 o 
   2   5  25        3.67       40.60     21.11 o 
  -1   6  25      248.73      206.99     35.47 o 
   0   6  25        8.57        4.54     24.86 o 
   1   6  25      280.02      284.16     58.47 o 
   0   0  26       51.66       72.09     45.28 o 
   1   0  26      273.79      332.18     48.28 o 
   2   0  26       23.83       27.81     35.83 o 
  -2   1  26      122.10      148.00     50.28 o 
  -1   1  26      217.00      295.53     40.72 o 
   0   1  26       54.17       48.73     22.85 o 
   1   1  26      191.33      196.67     32.49 o 
   2   1  26      139.98      132.82     38.22 o 
  -2   2  26       46.24       28.03     34.90 o 
  -1   2  26      116.65      194.26     29.11 o 
   0   2  26      166.94      140.83     22.20 o 
   1   2  26      130.57      154.21     24.23 o 
   2   2  26       35.10       10.76     27.86 o 
  -1   3  26       30.46       69.84     23.95 o 
   0   3  26        1.48      -17.56     69.16 o 
   1   3  26       24.08      -10.56     18.72 o 
   0   4  26       28.51       18.83     24.94 o 
                                                 
